# Supplementary material for: Ethyl 3-oxo-2,3-dihydro-1,2-benzothia­zole-2-carboxyl­ate
Source: Acta Crystallogr Sect E Struct Rep Online. 2011 Aug 2;67(Pt 9):o2238. doi: 10.1107/S1600536811029199 (PMC3200781; doi:10.1107/S1600536811029199)
Supplement: Supplementary file 1 [file e-67-o2238-sup1.cif]

##############################################################################
#                                                                            #
# This CIF contains the data in a paper accepted for publication in          #
# Acta Crystallographica Section E. It conforms to the requirements of       #
# Notes for Authors for Acta Crystallographica Section E, and has been       #
# peer reviewed under the auspices of the IUCr Commission on Journals.       #
#                                                                            #
# Full details of the Crystallographic Information File format               #
# are given in the paper "The Crystallographic Information File (CIF):       #
# a New Standard Archive File for Crystallography" by S. R. Hall, F. H.      #
# Allen and I. D. Brown [Acta Cryst. (1991), A47, 655-685].                  #
#                                                                            #
# The current version of the core CIF dictionary is obtainable from          #
# ftp://ftp.iucr.org/pub/cif_core.dic.                                       #
#                                                                            #
# Software is freely available for graphical display of the structure(s)     #
# in this CIF. For information consult the CIF software page                 #
# http://www.iucr.org/resources/cif/software.                                #
#                                                                            #
# This file may be used for bona fide research purposes within the           #
# scientific community so long as proper attribution is given to the journal # 
# article from which it was obtained.                                        #
#                                                                            #
##############################################################################
data_I
_audit_creation_method     SHELXL-97
_chemical_name_systematic
;
Ethyl 3-oxo-2,3-dihydro-1,2-benzothiazole-2-carboxylate
;
_chemical_name_common     ?
_chemical_formula_moiety     'C10 H9 N O3 S'
_chemical_formula_sum     'C10 H9 N O3 S'
_chemical_formula_iupac     'C10 H9 N O3 S'
_chemical_formula_weight     223.24
_chemical_melting_point     ?
_symmetry_cell_setting     monoclinic
_symmetry_space_group_name_H-M     'P 21/c'
loop_
    _symmetry_equiv_pos_as_xyz
    'x, y, z'
    '-x, y+1/2, -z+1/2'
    '-x, -y, -z'
    'x, -y-1/2, z-1/2'
_cell_length_a     16.904(5)
_cell_length_b     4.8912(13)
_cell_length_c     12.676(4)
_cell_angle_alpha     90.00
_cell_angle_beta     110.929(4)
_cell_angle_gamma     90.00
_cell_volume     979.0(5)
_cell_formula_units_Z     4
_cell_measurement_reflns_used     3063
_cell_measurement_theta_min     3.215
_cell_measurement_theta_max     29.130
_cell_measurement_temperature     153(2)
_cell_special_details     ?
_exptl_crystal_description     Block
_exptl_crystal_colour     colourless
_exptl_crystal_size_max     0.39
_exptl_crystal_size_mid     0.33
_exptl_crystal_size_min     0.32
_exptl_crystal_density_diffrn     1.515
_exptl_crystal_density_meas     ?
_exptl_crystal_density_method     'not measured'
_exptl_crystal_F_000     464
_exptl_absorpt_coefficient_mu     0.315
_exptl_absorpt_correction_type     multi-scan
_exptl_absorpt_process_details     '(ABSCOR; Higashi, 1995)'
_exptl_absorpt_correction_T_min     0.8874
_exptl_absorpt_correction_T_max     0.9066
_exptl_special_details
;
;
_diffrn_ambient_temperature     153(2)
_diffrn_radiation_type     MoK\a
_diffrn_radiation_wavelength     0.71073
_diffrn_radiation_source     'Rotating Anode'
_diffrn_radiation_monochromator     graphite
_diffrn_measurement_device_type     'Rigaku AFC10/Saturn724+'
_diffrn_measurement_method     'phi and omega scans'
_diffrn_detector_area_resol_mean     28.5714
_diffrn_reflns_number     8002
_diffrn_reflns_av_R_equivalents     0.0272
_diffrn_reflns_av_sigmaI/netI     0.0283
_diffrn_reflns_theta_min     3.21
_diffrn_reflns_theta_max     29.13
_diffrn_reflns_theta_full     29.13
_diffrn_measured_fraction_theta_max     0.973
_diffrn_measured_fraction_theta_full     0.973
_diffrn_reflns_limit_h_min     -21
_diffrn_reflns_limit_h_max     23
_diffrn_reflns_limit_k_min     -6
_diffrn_reflns_limit_k_max     6
_diffrn_reflns_limit_l_min     -13
_diffrn_reflns_limit_l_max     17
_diffrn_standards_number     0
_diffrn_standards_interval_count     0
_diffrn_standards_interval_time     0
_diffrn_standards_decay_%     0
_refine_special_details
;
Refinement of <i>F</i>^2^ against ALL reflections. The weighted <i>R</i>-factor
<i>wR</i> and goodness of fit <i>S</i> are based on <i>F</i>^2^, conventional
<i>R</i>-factors <i>R</i> are based on <i>F</i>, with <i>F</i> set to zero for
negative <i>F</i>^2^. The threshold expression of <i>F</i>^2^ >
\s(<i>F</i>^2^) is used only for calculating <i>R</i>-factors(gt) <i>etc</i>.
and is not relevant to the choice of reflections for refinement.
<i>R</i>-factors based on <i>F</i>^2^ are statistically about twice as large
as those based on <i>F</i>, and <i>R</i>- factors based on ALL data will be
even larger.
;
_reflns_number_total     2570
_reflns_number_gt     2219
_reflns_threshold_expression     I>2sigma(I)
_refine_ls_structure_factor_coef     Fsqd
_refine_ls_matrix_type     full
_refine_ls_R_factor_all     0.0481
_refine_ls_R_factor_gt     0.0380
_refine_ls_wR_factor_gt     0.0945
_refine_ls_wR_factor_ref     0.1014
_refine_ls_goodness_of_fit_ref     0.998
_refine_ls_restrained_S_all     0.998
_refine_ls_number_reflns     2570
_refine_ls_number_parameters     137
_refine_ls_number_restraints     0
_refine_ls_hydrogen_treatment     constr
_refine_ls_weighting_scheme     calc
_refine_ls_weighting_details
         'calc w=1/[\s^2^(Fo^2^)+(0.0596P)^2^+0.2160P] where P=(Fo^2^+2Fc^2^)/3'
_atom_sites_solution_hydrogens     geom
_atom_sites_solution_primary     direct
_atom_sites_solution_secondary     difmap
_refine_ls_shift/su_max     0.000
_refine_ls_shift/su_mean     0.000
_refine_diff_density_max     0.329
_refine_diff_density_min     -0.230
_refine_ls_extinction_method     none
_refine_ls_extinction_coef     ?
loop_
    _atom_type_symbol
    _atom_type_description
    _atom_type_scat_dispersion_real
    _atom_type_scat_dispersion_imag
    _atom_type_scat_source
    'C' 'C' 0.0033 0.0016
                         'International Tables Vol C Tables 4.2.6.8 and 6.1.1.4'
    'H' 'H' 0.0000 0.0000
                         'International Tables Vol C Tables 4.2.6.8 and 6.1.1.4'
    'N' 'N' 0.0061 0.0033
                         'International Tables Vol C Tables 4.2.6.8 and 6.1.1.4'
    'O' 'O' 0.0106 0.0060
                         'International Tables Vol C Tables 4.2.6.8 and 6.1.1.4'
    'S' 'S' 0.1246 0.1234
                         'International Tables Vol C Tables 4.2.6.8 and 6.1.1.4'
_computing_data_collection     'CrystalClear (Rigaku, 2008)'
_computing_cell_refinement     'CrystalClear (Rigaku, 2008)'
_computing_data_reduction     'CrystalClear (Rigaku, 2008)'
_computing_structure_solution     'SHELXS97 (Sheldrick, 2008)'
_computing_structure_refinement     'SHELXL97 (Sheldrick, 2008)'
_computing_molecular_graphics     'SHELXTL (Sheldrick, 2008)'
_computing_publication_material
                         'SHELXTL (Sheldrick, 2008) and publCIF (Westrip, 2010)'
loop_
    _atom_site_type_symbol
    _atom_site_label
    _atom_site_fract_x
    _atom_site_fract_y
    _atom_site_fract_z
    _atom_site_U_iso_or_equiv
    _atom_site_adp_type
    _atom_site_calc_flag
    _atom_site_refinement_flags
    _atom_site_occupancy
    _atom_site_symmetry_multiplicity
    _atom_site_disorder_assembly
    _atom_site_disorder_group
    S S1 0.27279(2) 0.29920(8) 0.34210(3) 0.02398(12) Uani d . 1 1 . .
    O O1 0.18146(7) 0.2458(2) 0.01861(9) 0.0304(3) Uani d . 1 1 . .
    O O2 0.31201(7) -0.1043(2) 0.10660(10) 0.0330(3) Uani d . 1 1 . .
    O O3 0.37405(7) -0.0967(2) 0.29680(10) 0.0345(3) Uani d . 1 1 . .
    N N1 0.26376(8) 0.1848(2) 0.20927(10) 0.0221(3) Uani d . 1 1 . .
    C C1 0.18919(9) 0.5239(3) 0.28158(11) 0.0206(3) Uani d . 1 1 . .
    C C2 0.15658(10) 0.7092(3) 0.33898(12) 0.0248(3) Uani d . 1 1 . .
    H H2 0.1792 0.7220 0.4190 0.030 Uiso calc R 1 1 . .
    C C3 0.09010(10) 0.8740(3) 0.27524(13) 0.0272(3) Uani d . 1 1 . .
    H H3 0.0672 1.0030 0.3125 0.033 Uiso calc R 1 1 . .
    C C4 0.05574(10) 0.8556(3) 0.15727(13) 0.0275(3) Uani d . 1 1 . .
    H H4 0.0095 0.9691 0.1158 0.033 Uiso calc R 1 1 . .
    C C5 0.08898(9) 0.6725(3) 0.10098(12) 0.0238(3) Uani d . 1 1 . .
    H H5 0.0666 0.6606 0.0209 0.029 Uiso calc R 1 1 . .
    C C6 0.15598(9) 0.5061(3) 0.16423(11) 0.0203(3) Uani d . 1 1 . .
    C C7 0.19790(9) 0.3036(3) 0.11718(12) 0.0217(3) Uani d . 1 1 . .
    C C8 0.32227(9) -0.0189(3) 0.20969(13) 0.0249(3) Uani d . 1 1 . .
    C C9 0.37419(11) -0.3059(4) 0.10007(17) 0.0422(5) Uani d . 1 1 . .
    H H9A 0.3489 -0.4204 0.0319 0.051 Uiso calc R 1 1 . .
    H H9B 0.3901 -0.4269 0.1670 0.051 Uiso calc R 1 1 . .
    C C10 0.45105(12) -0.1664(5) 0.0952(2) 0.0548(6) Uani d . 1 1 . .
    H H10A 0.4349 -0.0427 0.0301 0.066 Uiso calc R 1 1 . .
    H H10B 0.4910 -0.3033 0.0876 0.066 Uiso calc R 1 1 . .
    H H10C 0.4778 -0.0613 0.1647 0.066 Uiso calc R 1 1 . .
loop_
    _atom_site_aniso_label
    _atom_site_aniso_U_11
    _atom_site_aniso_U_22
    _atom_site_aniso_U_33
    _atom_site_aniso_U_12
    _atom_site_aniso_U_13
    _atom_site_aniso_U_23
    S1 0.0276(2) 0.02520(19) 0.01661(18) 0.00118(14) 0.00484(13) 0.00023(13)
    O1 0.0399(6) 0.0342(6) 0.0176(5) 0.0038(5) 0.0110(5) -0.0003(4)
    O2 0.0273(6) 0.0384(6) 0.0333(6) 0.0050(5) 0.0110(5) -0.0109(5)
    O3 0.0350(6) 0.0345(6) 0.0318(6) 0.0075(5) 0.0092(5) 0.0049(5)
    N1 0.0247(6) 0.0243(6) 0.0174(6) 0.0004(5) 0.0078(5) -0.0002(4)
    C1 0.0235(6) 0.0188(6) 0.0195(7) -0.0034(5) 0.0078(5) 0.0013(5)
    C2 0.0309(7) 0.0252(7) 0.0197(7) -0.0036(6) 0.0109(6) -0.0024(5)
    C3 0.0321(8) 0.0234(7) 0.0312(8) -0.0002(6) 0.0174(6) -0.0003(6)
    C4 0.0275(7) 0.0267(7) 0.0288(8) 0.0027(6) 0.0108(6) 0.0064(6)
    C5 0.0253(7) 0.0254(7) 0.0198(7) -0.0026(5) 0.0072(5) 0.0034(5)
    C6 0.0236(6) 0.0195(6) 0.0189(7) -0.0049(5) 0.0089(5) 0.0006(5)
    C7 0.0254(7) 0.0229(6) 0.0188(6) -0.0023(5) 0.0102(5) 0.0019(5)
    C8 0.0233(7) 0.0231(7) 0.0299(8) -0.0022(6) 0.0113(6) 0.0001(6)
    C9 0.0322(9) 0.0456(10) 0.0462(11) 0.0092(8) 0.0109(8) -0.0155(8)
    C10 0.0375(10) 0.0769(16) 0.0567(13) 0.0176(10) 0.0249(9) 0.0170(11)
_geom_special_details
;
All e.s.d.'s (except the e.s.d. in the dihedral angle between two l.s. planes)
are estimated using the full covariance matrix. The cell e.s.d.'s are taken
into account individually in the estimation of e.s.d.'s in distances, angles
and torsion angles; correlations between e.s.d.'s in cell parameters are only
used when they are defined by crystal symmetry. An approximate (isotropic)
treatment of cell e.s.d.'s is used for estimating e.s.d.'s involving l.s.
planes.
;
loop_
    _geom_bond_atom_site_label_1
    _geom_bond_atom_site_label_2
    _geom_bond_site_symmetry_2
    _geom_bond_distance
    _geom_bond_publ_flag
    S1 N1 . 1.7286(13) ?
    S1 C1 . 1.7374(15) ?
    O1 C7 . 1.2125(18) ?
    O2 C8 . 1.3232(19) ?
    O2 C9 . 1.465(2) ?
    O3 C8 . 1.1999(18) ?
    N1 C8 . 1.4025(19) ?
    N1 C7 . 1.4182(18) ?
    C1 C6 . 1.3924(19) ?
    C1 C2 . 1.393(2) ?
    C2 C3 . 1.384(2) ?
    C2 H2 . 0.9500 ?
    C3 C4 . 1.400(2) ?
    C3 H3 . 0.9500 ?
    C4 C5 . 1.383(2) ?
    C4 H4 . 0.9500 ?
    C5 C6 . 1.393(2) ?
    C5 H5 . 0.9500 ?
    C6 C7 . 1.463(2) ?
    C9 C10 . 1.488(3) ?
    C9 H9A . 0.9900 ?
    C9 H9B . 0.9900 ?
    C10 H10A . 0.9800 ?
    C10 H10B . 0.9800 ?
    C10 H10C . 0.9800 ?
loop_
    _geom_angle_atom_site_label_1
    _geom_angle_atom_site_label_2
    _geom_angle_atom_site_label_3
    _geom_angle_site_symmetry_1
    _geom_angle_site_symmetry_3
    _geom_angle
    _geom_angle_publ_flag
    N1 S1 C1 . . 89.99(6) ?
    C8 O2 C9 . . 115.15(13) ?
    C8 N1 C7 . . 129.73(12) ?
    C8 N1 S1 . . 114.18(10) ?
    C7 N1 S1 . . 116.07(10) ?
    C6 C1 C2 . . 120.98(13) ?
    C6 C1 S1 . . 112.72(11) ?
    C2 C1 S1 . . 126.30(11) ?
    C3 C2 C1 . . 117.65(13) ?
    C3 C2 H2 . . 121.2 ?
    C1 C2 H2 . . 121.2 ?
    C2 C3 C4 . . 121.76(14) ?
    C2 C3 H3 . . 119.1 ?
    C4 C3 H3 . . 119.1 ?
    C5 C4 C3 . . 120.16(14) ?
    C5 C4 H4 . . 119.9 ?
    C3 C4 H4 . . 119.9 ?
    C4 C5 C6 . . 118.56(14) ?
    C4 C5 H5 . . 120.7 ?
    C6 C5 H5 . . 120.7 ?
    C1 C6 C5 . . 120.88(13) ?
    C1 C6 C7 . . 114.11(12) ?
    C5 C6 C7 . . 125.01(13) ?
    O1 C7 N1 . . 125.20(14) ?
    O1 C7 C6 . . 127.71(13) ?
    N1 C7 C6 . . 107.09(12) ?
    O3 C8 O2 . . 127.15(14) ?
    O3 C8 N1 . . 120.68(14) ?
    O2 C8 N1 . . 112.17(12) ?
    O2 C9 C10 . . 110.40(16) ?
    O2 C9 H9A . . 109.6 ?
    C10 C9 H9A . . 109.6 ?
    O2 C9 H9B . . 109.6 ?
    C10 C9 H9B . . 109.6 ?
    H9A C9 H9B . . 108.1 ?
    C9 C10 H10A . . 109.5 ?
    C9 C10 H10B . . 109.5 ?
    H10A C10 H10B . . 109.5 ?
    C9 C10 H10C . . 109.5 ?
    H10A C10 H10C . . 109.5 ?
    H10B C10 H10C . . 109.5 ?
loop_
    _geom_torsion_atom_site_label_1
    _geom_torsion_atom_site_label_2
    _geom_torsion_atom_site_label_3
    _geom_torsion_atom_site_label_4
    _geom_torsion_site_symmetry_1
    _geom_torsion_site_symmetry_2
    _geom_torsion_site_symmetry_3
    _geom_torsion_site_symmetry_4
    _geom_torsion
    _geom_torsion_publ_flag
    C1 S1 N1 C8 . . . . -179.94(11) ?
    C1 S1 N1 C7 . . . . -1.47(11) ?
    N1 S1 C1 C6 . . . . 0.71(11) ?
    N1 S1 C1 C2 . . . . -178.46(13) ?
    C6 C1 C2 C3 . . . . 0.1(2) ?
    S1 C1 C2 C3 . . . . 179.22(11) ?
    C1 C2 C3 C4 . . . . 0.5(2) ?
    C2 C3 C4 C5 . . . . -1.1(2) ?
    C3 C4 C5 C6 . . . . 0.9(2) ?
    C2 C1 C6 C5 . . . . -0.2(2) ?
    S1 C1 C6 C5 . . . . -179.46(11) ?
    C2 C1 C6 C7 . . . . 179.38(13) ?
    S1 C1 C6 C7 . . . . 0.15(15) ?
    C4 C5 C6 C1 . . . . -0.3(2) ?
    C4 C5 C6 C7 . . . . -179.85(13) ?
    C8 N1 C7 O1 . . . . -0.7(2) ?
    S1 N1 C7 O1 . . . . -178.93(12) ?
    C8 N1 C7 C6 . . . . 179.92(13) ?
    S1 N1 C7 C6 . . . . 1.74(15) ?
    C1 C6 C7 O1 . . . . 179.53(14) ?
    C5 C6 C7 O1 . . . . -0.9(2) ?
    C1 C6 C7 N1 . . . . -1.16(16) ?
    C5 C6 C7 N1 . . . . 178.43(13) ?
    C9 O2 C8 O3 . . . . -3.4(2) ?
    C9 O2 C8 N1 . . . . 176.56(13) ?
    C7 N1 C8 O3 . . . . -179.58(14) ?
    S1 N1 C8 O3 . . . . -1.37(18) ?
    C7 N1 C8 O2 . . . . 0.5(2) ?
    S1 N1 C8 O2 . . . . 178.70(10) ?
    C8 O2 C9 C10 . . . . -85.9(2) ?
data_global
_journal_date_recd_electronic     2011-05-25
_journal_date_accepted     2011-07-19
_journal_name_full     'Acta Crystallographica, Section E'
_journal_year     2011
_journal_volume     67
_journal_issue      9
_journal_page_first     o2238
_journal_page_last     o2238
_journal_paper_category     QO
_journal_coeditor_code     KJ2180
_publ_contact_author_name     'Qiang Lin'
_publ_contact_author_address
;
Hainan University , haikou 570228; Key Lab of Tropical Pharmaceutical Herb
 Chemistry of Hainan Province, Hainan Normal University, Haikou 571100,
 People's Republic of China
;
_publ_contact_author_email     linqiang@hainu.edu.cn
_publ_contact_author_fax     '86 898 66287202'
_publ_contact_author_phone     '86 898 66287202'
_publ_section_title
;
Ethyl 3-oxo-2,3-dihydro-1,2-benzothiazole-2-carboxylate
;
loop_
    _publ_author_name
    _publ_author_footnote
    _publ_author_address
    'Wang, Xiang-hui' .
;
Institute of Environmental Science and Engineering,
Kunming University of Science and Technology, Kunming 650093,
People's Republic of China
;
    'Yang, Jian-xin' .
;
Hainan University Materials and Chemical Engineering, Haikou 570228,
People's Republic of China
;
    'You, Cheng-hang' .
;
Hainan University Materials and Chemical Engineering, Haikou 570228,
People's Republic of China
;
    'Lin, Qiang' .
;
Hainan Provincial Fine Chemical Engineering Center, Hainan University,
Haikou 570228, People's Republic of China
and
College of Chemistry and Chemical Engineering, Hainan Normal University,
Haikou 571100, People's Republic of China
;
