# Supplementary material for: Ethyl 3-oxo-2,3-dihydro-1,2-benzothia­zole-2-carboxyl­ate
Source: Acta Crystallogr Sect E Struct Rep Online. 2011 Aug 2;67(Pt 9):o2238. doi: 10.1107/S1600536811029199 (PMC3200781; doi:10.1107/S1600536811029199)
Supplement: Supplementary file 2 [file e-67-o2238-Isup2.hkl]

# 
# h,k,l, Fc-squared, Fo-squared, sigma(Fo-squared) and status flag 
# 
data_I
_shelx_title ' Y2896 in P2(1)/c' 
_shelx_refln_list_code          4 
_shelx_F_calc_maximum      150.34 
_exptl_crystal_F_000       464.00 
_reflns_d_resolution_high  0.7300 
 
loop_ 
 _symmetry_equiv_pos_as_xyz 
 'x, y, z' 
 '-x, y+1/2, -z+1/2' 
 '-x, -y, -z' 
 'x, -y-1/2, z-1/2' 
 
_cell_length_a    16.9043 
_cell_length_b     4.8912 
_cell_length_c    12.6765 
_cell_angle_alpha  90.000 
_cell_angle_beta  110.929 
_cell_angle_gamma  90.000 
 
_shelx_F_squared_multiplier     1.000 
 
loop_ 
 _refln_index_h 
 _refln_index_k 
 _refln_index_l 
 _refln_F_squared_calc 
 _refln_F_squared_meas 
 _refln_F_squared_sigma 
 _refln_observed_status 
   3   0   0        1.73        0.89      0.87 o 
   4   0   0      389.77      419.33      6.78 o 
   5   0   0      496.14      444.06      6.69 o 
   6   0   0       73.92       79.69      2.27 o 
   7   0   0       29.80       18.82      1.51 o 
   8   0   0     1017.13     1098.10     24.43 o 
   9   0   0     3960.81     4190.56     76.06 o 
  10   0   0        1.23        2.22      3.52 o 
  11   0   0     3625.49     3935.88     55.26 o 
  12   0   0        2.22        6.72      4.56 o 
  13   0   0       29.76       32.10      3.97 o 
  14   0   0       52.28       50.06      4.46 o 
  15   0   0      153.81      157.36     19.87 o 
  16   0   0       25.42       21.60      4.33 o 
  17   0   0      913.18      933.90     28.21 o 
  18   0   0       25.42       30.60      4.79 o 
  19   0   0      301.45      328.44     18.17 o 
  20   0   0       52.56       72.57     11.34 o 
  21   0   0        6.79        6.96      6.40 o 
   1   1   0      475.21      474.92      4.23 o 
   2   1   0      138.29      130.70      2.42 o 
   3   1   0    22600.87    23473.96    137.06 o 
   4   1   0      804.18      789.51      5.11 o 
   5   1   0     1740.46     1746.46      9.13 o 
   6   1   0      418.74      423.02      4.35 o 
   7   1   0      197.68      177.32      3.58 o 
   8   1   0     1939.25     1997.67     32.54 o 
   9   1   0        5.94        8.88      1.95 o 
  10   1   0      463.38      436.92     10.61 o 
  11   1   0        9.40       15.05      2.03 o 
  12   1   0     1908.95     1975.05     21.55 o 
  13   1   0        6.31        2.96      2.33 o 
  14   1   0     2247.96     2351.10     27.48 o 
  15   1   0       57.52       60.97      6.10 o 
  16   1   0      189.98      202.41      5.81 o 
  17   1   0       46.49       58.78      5.16 o 
  18   1   0        3.31        7.46      2.85 o 
  19   1   0      117.29      120.88      8.49 o 
  20   1   0        4.89        6.86      2.96 o 
  21   1   0       46.27       44.71      6.79 o 
   0   2   0     3149.62     3254.17     15.34 o 
   1   2   0      115.50      110.13      2.08 o 
   2   2   0     1345.66     1335.68     13.72 o 
   3   2   0      311.49      304.23      4.09 o 
   4   2   0     1120.73     1103.35     16.66 o 
   5   2   0       25.74       26.09      2.06 o 
   6   2   0     1176.51     1263.21     15.84 o 
   7   2   0      248.53      225.39      4.41 o 
   8   2   0      120.06      121.82      3.59 o 
   9   2   0     1116.88     1128.56     22.98 o 
  10   2   0       30.66       24.69      2.50 o 
  11   2   0     1520.60     1482.35     25.58 o 
  12   2   0       19.34       17.52      3.02 o 
  13   2   0      520.74      533.36     17.24 o 
  14   2   0       67.16       77.17      5.48 o 
  15   2   0      109.03      120.16      6.93 o 
  16   2   0       66.24       66.91      5.46 o 
  17   2   0       55.40       58.24      5.20 o 
  18   2   0       53.39       52.38      5.07 o 
  19   2   0        3.53        4.74      3.02 o 
  20   2   0       21.40       23.81      6.26 o 
   1   3   0     3505.63     3684.62     27.77 o 
   2   3   0       98.07       88.45      3.44 o 
   3   3   0      283.63      285.53      5.46 o 
   4   3   0      218.26      219.79      4.75 o 
   5   3   0       32.06       34.89      2.31 o 
   6   3   0        0.56        4.72      1.62 o 
   7   3   0       28.55       26.97      2.76 o 
   8   3   0       36.83       40.86      3.39 o 
   9   3   0      124.52      120.56      4.27 o 
  10   3   0      425.05      420.31     13.70 o 
  11   3   0       58.22       59.61      3.02 o 
  12   3   0      218.31      215.39      8.05 o 
  13   3   0        3.54        8.81      3.97 o 
  14   3   0      107.15      108.73      6.23 o 
  15   3   0       50.59       59.85      7.70 o 
  16   3   0       58.96       57.28      6.41 o 
  17   3   0        9.93       13.03      3.88 o 
  18   3   0       28.30       24.62      4.27 o 
  19   3   0        7.41       11.04      4.28 o 
   0   4   0      105.30      107.01      7.64 o 
   1   4   0       13.36       12.49      2.74 o 
   2   4   0      629.95      660.55     18.55 o 
   3   4   0      498.11      472.09      9.05 o 
   4   4   0       37.98       38.53      3.68 o 
   5   4   0      233.65      228.40      6.31 o 
   6   4   0      371.67      363.27      8.20 o 
   7   4   0      250.88      256.20      6.84 o 
   8   4   0       20.55       19.81      2.62 o 
   9   4   0      107.10      100.49      4.34 o 
  10   4   0        5.93        7.57      3.07 o 
  11   4   0       16.44       22.40      4.02 o 
  12   4   0       45.26       49.96      4.89 o 
  13   4   0       83.35       94.55      6.51 o 
  14   4   0        4.17        7.17      3.90 o 
  15   4   0       51.31       41.49      7.32 o 
  16   4   0        4.63        4.17      2.92 o 
  17   4   0       12.41        8.45      5.13 o 
   1   5   0        0.49        3.81      2.72 o 
   2   5   0       68.42       72.07      4.53 o 
   3   5   0      114.13      117.14      5.94 o 
   4   5   0       36.44       37.32      3.70 o 
   5   5   0       50.05       51.10      4.10 o 
   6   5   0        5.53        8.39      2.59 o 
   7   5   0        0.57        4.10      3.31 o 
   8   5   0       31.88       27.48      4.40 o 
   9   5   0       20.25       22.67      4.94 o 
  10   5   0       29.72       30.00      4.45 o 
  11   5   0        1.25        4.81      3.34 o 
  12   5   0        3.05        3.53      2.80 o 
  13   5   0        1.13        7.07      3.31 o 
  14   5   0       12.82        8.74      4.02 o 
   0   6   0      204.14      207.87     10.85 o 
   1   6   0       33.87       31.27      3.73 o 
   2   6   0       22.79       18.89      3.38 o 
   3   6   0        2.39        5.00      2.49 o 
   4   6   0       12.80       13.89      4.04 o 
   5   6   0       32.28       26.05      4.76 o 
   6   6   0       14.08       19.69      5.04 o 
   7   6   0        4.18        3.56      3.56 o 
   8   6   0        7.37        6.70      3.41 o 
   9   6   0       12.74       10.82      4.04 o 
 -21   1   1       55.18       56.81      6.93 o 
 -20   1   1        7.38        8.02      3.02 o 
 -19   1   1       15.92        7.15      3.64 o 
 -18   1   1        2.29        9.14      5.08 o 
 -17   1   1       41.21       45.62      4.68 o 
 -16   1   1       34.16       36.27      3.13 o 
 -15   1   1       52.74       52.67      4.80 o 
 -14   1   1        8.63        8.57      2.35 o 
 -13   1   1        0.29        3.17      2.21 o 
 -12   1   1      309.81      333.94      7.45 o 
 -11   1   1       17.93       14.76      3.44 o 
 -10   1   1      156.26      163.49      3.74 o 
  -9   1   1       14.90       23.25      2.37 o 
  -8   1   1     1861.60     2009.77     15.13 o 
  -7   1   1      388.91      311.25      3.84 o 
  -6   1   1       18.03       20.06      0.89 o 
  -5   1   1       66.74       48.87      1.08 o 
  -4   1   1     9851.27    10445.08     26.04 o 
  -3   1   1     2597.64     2712.92     17.06 o 
  -2   1   1     4840.16     5169.85     17.22 o 
  -1   1   1       76.19       83.86      1.56 o 
   0   1   1      323.42      298.90      2.26 o 
   1   1   1      485.31      464.03      2.85 o 
   2   1   1     1849.69     1916.50      8.93 o 
   3   1   1      198.24      189.76      2.99 o 
   4   1   1      773.08      803.42      4.42 o 
   5   1   1      855.50      937.42      5.02 o 
   6   1   1       35.45       40.85      1.78 o 
   7   1   1      402.52      457.89      5.91 o 
   8   1   1       10.81       17.06      1.60 o 
   9   1   1       21.04       21.41      1.90 o 
  10   1   1      138.82      142.10      3.67 o 
  11   1   1       57.52       55.01      3.95 o 
  12   1   1      166.28      168.86      5.99 o 
  13   1   1       23.60       18.82      2.96 o 
  14   1   1      170.27      164.71      5.44 o 
  15   1   1      320.65      311.88      7.77 o 
  16   1   1       14.46       11.82      2.42 o 
  17   1   1       11.24       13.63      4.66 o 
  18   1   1       51.30       51.10      4.96 o 
  19   1   1        0.93        8.18      4.94 o 
  20   1   1       31.26       27.02      4.17 o 
 -21   2   1       26.74       38.92      8.04 o 
 -20   2   1       42.75       35.98      4.65 o 
 -19   2   1       72.19       97.89      6.26 o 
 -18   2   1        0.09        1.55      3.11 o 
 -17   2   1       49.14       47.52      4.86 o 
 -16   2   1       25.31       22.72      4.67 o 
 -15   2   1      220.27      228.24     11.33 o 
 -14   2   1        1.11        0.79      3.18 o 
 -13   2   1        3.28        7.93      4.24 o 
 -12   2   1        6.10        7.78      1.92 o 
 -11   2   1       37.43       33.91      3.60 o 
 -10   2   1      229.39      217.00      3.75 o 
  -9   2   1       39.47       46.95      2.27 o 
  -8   2   1       39.06       51.98      1.68 o 
  -7   2   1     1941.84     1985.82     24.19 o 
  -6   2   1        6.53        4.27      0.94 o 
  -5   2   1      273.13      300.50      8.66 o 
  -4   2   1      131.48      111.73      3.73 o 
  -3   2   1     1140.14     1176.97     10.59 o 
  -2   2   1        8.89        7.32      1.00 o 
  -1   2   1       23.49       25.80      1.23 o 
   0   2   1     2666.18     2728.48     18.99 o 
   1   2   1      182.05      174.64      2.62 o 
   2   2   1        0.08        3.53      1.14 o 
   3   2   1      790.65      776.98     14.53 o 
   4   2   1      111.04      139.32      3.14 o 
   5   2   1      328.92      324.28      6.00 o 
   6   2   1      119.43      107.03      2.83 o 
   7   2   1      882.59      819.98     11.55 o 
   8   2   1      164.98      154.91      3.72 o 
   9   2   1      278.21      259.65      5.61 o 
  10   2   1      563.14      555.13     10.90 o 
  11   2   1       44.34       35.54      3.12 o 
  12   2   1      673.70      648.63     30.06 o 
  13   2   1        2.93        4.12      1.99 o 
  14   2   1        7.87        8.85      2.94 o 
  15   2   1       46.35       42.79      4.58 o 
  16   2   1        0.77        4.44      2.88 o 
  17   2   1        0.11        2.10      2.64 o 
  18   2   1       73.69       65.63      5.57 o 
  19   2   1        0.31        4.52      3.00 o 
  20   2   1        0.05        3.61      4.98 o 
 -19   3   1       18.23       16.97      3.70 o 
 -18   3   1      227.49      253.99     10.66 o 
 -17   3   1       35.16       30.48      4.56 o 
 -16   3   1      165.83      183.75      8.34 o 
 -15   3   1       11.90       11.86      3.62 o 
 -14   3   1       60.32       64.46      5.41 o 
 -13   3   1        5.32        7.78      4.12 o 
 -12   3   1       42.21       37.49      4.18 o 
 -11   3   1       28.59       32.33      2.16 o 
 -10   3   1      219.70      201.99      5.10 o 
  -9   3   1      211.38      193.40      3.89 o 
  -8   3   1       25.95       31.96      1.98 o 
  -7   3   1     1174.21     1136.05     32.93 o 
  -6   3   1       75.71       65.48      3.41 o 
  -5   3   1      123.36      109.79      3.19 o 
  -4   3   1       22.57       20.79      2.02 o 
  -3   3   1      264.53      239.36      6.39 o 
  -2   3   1        4.52       15.94      3.73 o 
  -1   3   1      100.95       99.16      3.93 o 
   0   3   1      155.57      151.73      4.33 o 
   1   3   1       16.43       10.08      2.57 o 
   2   3   1      753.24      759.21      8.36 o 
   3   3   1      214.96      227.77      5.02 o 
   4   3   1      805.39      819.36     19.37 o 
   5   3   1      122.05      132.03      4.52 o 
   6   3   1      163.17      155.87      4.79 o 
   7   3   1      341.45      351.10      7.82 o 
   8   3   1       29.42       23.70      2.64 o 
   9   3   1      262.85      259.74      5.87 o 
  10   3   1      338.08      313.30      7.27 o 
  11   3   1       39.38       40.12      4.92 o 
  12   3   1       30.72       31.00      2.59 o 
  13   3   1        8.53        9.22      3.77 o 
  14   3   1        6.49        9.82      2.84 o 
  15   3   1      133.93      140.87      7.49 o 
  16   3   1        4.16        2.63      2.97 o 
  17   3   1       17.05       13.84      3.90 o 
  18   3   1       31.05       29.69      4.79 o 
 -17   4   1        1.87        4.92      2.67 o 
 -16   4   1        0.17        3.51      2.77 o 
 -15   4   1      189.05      205.73     19.18 o 
 -14   4   1       20.73       19.38      4.80 o 
 -13   4   1      178.83      187.18      7.97 o 
 -12   4   1        0.40        3.44      2.90 o 
 -11   4   1       96.38      108.27      7.89 o 
 -10   4   1       65.58       66.27      6.02 o 
  -9   4   1       61.44       59.52      5.13 o 
  -8   4   1        1.13        2.48      1.88 o 
  -7   4   1        4.91        6.79      2.45 o 
  -6   4   1      340.55      327.57      6.63 o 
  -5   4   1       36.69       31.01      3.28 o 
  -4   4   1     1482.29     1532.70     15.15 o 
  -3   4   1      191.82      211.38      6.76 o 
  -2   4   1      342.22      334.04      9.12 o 
  -1   4   1      298.02      295.23      7.40 o 
   0   4   1       12.09       18.14      3.14 o 
   1   4   1       93.79       92.46      4.33 o 
   2   4   1        9.69        8.18      2.76 o 
   3   4   1       15.46       12.84      3.04 o 
   4   4   1        5.20        8.71      2.86 o 
   5   4   1       93.78       87.33      4.38 o 
   6   4   1       12.62       14.33      2.30 o 
   7   4   1      408.50      399.24      8.09 o 
   8   4   1      132.95      131.58      4.82 o 
   9   4   1       68.92       68.77      5.75 o 
  10   4   1      147.10      151.94      8.04 o 
  11   4   1       75.73       83.90      5.58 o 
  12   4   1      216.99      226.13     12.21 o 
  13   4   1      384.96      412.71     17.16 o 
  14   4   1       60.63       53.73      5.24 o 
  15   4   1       45.53       54.94      7.43 o 
  16   4   1       46.30       44.34      4.82 o 
 -14   5   1        0.03        5.26      2.89 o 
 -13   5   1        8.42       10.92      4.36 o 
 -12   5   1       48.83       62.16      6.02 o 
 -11   5   1       15.53       13.63      3.56 o 
 -10   5   1      188.56      189.98      8.18 o 
  -9   5   1       40.81       38.78      4.66 o 
  -8   5   1       14.58       14.74      3.69 o 
  -7   5   1      174.91      173.70      7.78 o 
  -6   5   1       27.36       30.47      3.74 o 
  -5   5   1        4.95        6.39      2.05 o 
  -4   5   1      100.07       91.20      5.27 o 
  -3   5   1       27.64       29.48      3.77 o 
  -2   5   1      184.67      195.09      8.62 o 
  -1   5   1      885.89      882.70     12.81 o 
   0   5   1       14.55       16.72      3.21 o 
   1   5   1      580.69      598.21     14.47 o 
   2   5   1        0.24        3.05      2.36 o 
   3   5   1        0.10        1.44      2.18 o 
   4   5   1       58.78       57.34      4.44 o 
   5   5   1       40.75       46.04      4.13 o 
   6   5   1       51.99       54.66      3.93 o 
   7   5   1       51.77       48.10      4.91 o 
   8   5   1      261.90      254.68      9.93 o 
   9   5   1       69.19       65.51      6.02 o 
  10   5   1      591.44      661.48     18.96 o 
  11   5   1       94.51      100.90      6.96 o 
  12   5   1       71.39       89.45      7.14 o 
  13   5   1      133.72      143.97      8.36 o 
  -9   6   1        7.65        7.05      3.36 o 
  -8   6   1       73.92       70.45      8.96 o 
  -7   6   1        7.37       11.60      3.72 o 
  -6   6   1       74.67       75.99      8.07 o 
  -5   6   1        5.39        5.78      3.08 o 
  -4   6   1      396.87      424.72     20.61 o 
  -3   6   1        6.22        6.31      2.77 o 
  -2   6   1      174.73      184.28     12.41 o 
  -1   6   1        2.80        6.28      3.09 o 
   0   6   1        8.05        5.01      2.43 o 
   1   6   1      143.00      139.10      5.78 o 
   2   6   1       14.68       15.62      3.41 o 
   3   6   1      100.67       91.67      7.95 o 
   4   6   1       12.10       12.67      3.45 o 
   5   6   1      105.87      111.79      7.23 o 
   6   6   1        4.53        4.05      3.41 o 
   7   6   1      138.31      156.15      8.66 o 
   8   6   1       10.15        6.05      3.79 o 
 -22   0   2       17.46       27.30      9.63 o 
 -21   0   2       45.38       59.02      9.65 o 
 -20   0   2       56.03       64.58     10.45 o 
 -19   0   2      731.44      794.63     28.07 o 
 -18   0   2       43.53       34.26      4.58 o 
 -17   0   2     1002.06     1011.48     28.38 o 
 -16   0   2        9.71        4.99      3.02 o 
 -15   0   2     1148.83     1199.78     24.61 o 
 -14   0   2      266.06      269.28     16.75 o 
 -13   0   2      119.38      107.24      6.88 o 
 -12   0   2     1069.53     1076.34     15.10 o 
 -11   0   2      114.91      128.42      7.49 o 
 -10   0   2     1467.11     1420.90     23.00 o 
  -9   0   2        1.33        0.92      1.36 o 
  -8   0   2     5030.33     5484.40     68.84 o 
  -7   0   2     2446.55     2620.99     34.58 o 
  -6   0   2     1831.26     1855.81     10.70 o 
  -5   0   2      696.59      707.39      5.26 o 
  -4   0   2       19.93       30.67      1.49 o 
  -3   0   2      640.80      614.37      7.17 o 
  -2   0   2     1940.94     1947.01     10.39 o 
  -1   0   2      719.31      701.62     15.03 o 
   0   0   2     8068.31     8560.99     42.36 o 
   1   0   2     1825.71     1778.99     21.52 o 
   2   0   2     1833.55     1717.71     21.23 o 
   3   0   2     7645.87     7604.77     35.52 o 
   4   0   2       27.42       19.70      2.24 o 
   5   0   2     1056.94      968.79     10.31 o 
   6   0   2       54.16       63.94      3.63 o 
   7   0   2     2581.19     2733.77     29.37 o 
   8   0   2      160.43      164.84      6.43 o 
   9   0   2     2090.58     2289.02     21.02 o 
  10   0   2      240.84      212.85      7.66 o 
  11   0   2      141.23      147.75      6.56 o 
  12   0   2      496.36      495.40     12.70 o 
  13   0   2        0.19        4.54      3.79 o 
  14   0   2      376.26      357.96     10.82 o 
  15   0   2       75.16       77.00      9.87 o 
  16   0   2       44.23       48.19      5.38 o 
  17   0   2        2.15        1.33      2.61 o 
  18   0   2        4.65       12.76      3.87 o 
  19   0   2        5.58        6.43      5.49 o 
  20   0   2        2.86        6.23      6.86 o 
 -22   1   2      297.99      303.96     20.75 o 
 -21   1   2        1.75        1.37      4.05 o 
 -20   1   2      233.73      225.92     11.62 o 
 -19   1   2        0.39        2.15      2.37 o 
 -18   1   2      317.23      327.44      9.99 o 
 -17   1   2        3.12        4.06      2.80 o 
 -16   1   2      247.29      256.82      9.68 o 
 -15   1   2        0.82        3.04      1.93 o 
 -14   1   2      260.26      261.67      5.41 o 
 -13   1   2        9.01       11.70      2.21 o 
 -12   1   2      315.03      303.20      5.44 o 
 -11   1   2      314.07      292.81      4.47 o 
 -10   1   2       28.22       23.65      1.35 o 
  -9   1   2     1019.73     1042.05      9.60 o 
  -8   1   2      106.18      118.24      2.50 o 
  -7   1   2     2209.22     2257.05     23.94 o 
  -6   1   2        4.84        4.36      1.22 o 
  -5   1   2    12668.77    12988.78     77.87 o 
  -4   1   2       37.00       47.24      1.36 o 
  -3   1   2    10805.80    11300.63     34.81 o 
  -2   1   2     2869.64     3107.35     25.76 o 
  -1   1   2      824.33      754.69      5.92 o 
   0   1   2     3745.11     3756.72     18.81 o 
   1   1   2      830.34      777.32      6.61 o 
   2   1   2      945.82      912.85     13.92 o 
   3   1   2      650.36      598.73      4.72 o 
   4   1   2     2987.09     3055.26     17.74 o 
   5   1   2      183.42      173.72      3.01 o 
   6   1   2     4665.48     5123.68     39.60 o 
   7   1   2       54.53       71.16      2.60 o 
   8   1   2      170.70      161.06      3.53 o 
   9   1   2        0.72        3.80      2.22 o 
  10   1   2       20.30       20.35      2.48 o 
  11   1   2      137.23      130.04      5.34 o 
  12   1   2        0.04        3.02      2.24 o 
  13   1   2       81.29       89.40      4.91 o 
  14   1   2       23.37       20.42      3.58 o 
  15   1   2      123.89      149.03      5.36 o 
  16   1   2       32.24       33.15      4.36 o 
  17   1   2      119.46      133.40      9.00 o 
  18   1   2       30.11       24.96      6.60 o 
  19   1   2       42.16       38.42      6.09 o 
  20   1   2       18.08       15.15      3.78 o 
 -21   2   2       96.51       93.45      9.71 o 
 -20   2   2       80.45       65.83      6.93 o 
 -19   2   2      232.97      234.44      8.88 o 
 -18   2   2        8.76        5.52      3.62 o 
 -17   2   2      334.63      336.47     10.74 o 
 -16   2   2       55.93       44.02      4.76 o 
 -15   2   2      448.19      472.77     12.49 o 
 -14   2   2       60.06       56.12      4.87 o 
 -13   2   2        3.95        6.17      3.47 o 
 -12   2   2       25.92       23.38      4.41 o 
 -11   2   2      262.21      248.20     10.07 o 
 -10   2   2      279.48      277.61      7.79 o 
  -9   2   2      121.00      130.79      5.54 o 
  -7   2   2      650.06      696.39     12.24 o 
  -6   2   2     6581.76     7277.37     58.57 o 
  -5   2   2     1283.71     1621.25     17.12 o 
  -4   2   2     2525.98     2675.06     29.94 o 
  -3   2   2       40.89       31.15      1.36 o 
  -2   2   2        1.81        1.60      0.80 o 
  -1   2   2      202.27      212.30      2.73 o 
   0   2   2      960.63     1019.50     10.48 o 
   1   2   2      688.82      659.27      5.11 o 
   2   2   2       16.69       20.20      1.49 o 
   3   2   2     2744.10     2885.28     32.47 o 
   4   2   2       82.94      102.18      2.98 o 
   5   2   2      587.03      559.52      6.34 o 
   6   2   2       61.82       62.05      2.48 o 
   7   2   2      356.09      327.80      7.75 o 
   8   2   2       58.61       55.76      3.27 o 
   9   2   2      309.45      322.89      7.36 o 
  10   2   2       55.02       52.24      3.26 o 
  11   2   2      151.68      132.40      4.62 o 
  12   2   2        0.09        2.04      1.78 o 
  13   2   2       75.80       73.53      4.66 o 
  14   2   2      208.22      228.19      6.32 o 
  15   2   2       66.03       60.95      8.09 o 
  16   2   2      210.80      204.88     14.98 o 
  17   2   2      125.20      128.64      7.03 o 
  18   2   2      121.11      111.23      7.14 o 
  19   2   2       11.23       17.55      4.56 o 
 -20   3   2       60.83       48.10      7.69 o 
 -19   3   2       26.92       26.48      4.71 o 
 -18   3   2      172.33      171.07      8.76 o 
 -17   3   2       14.35       28.47      5.03 o 
 -16   3   2      129.97      138.08      7.37 o 
 -15   3   2        0.76        4.97      3.25 o 
 -14   3   2       41.06       47.57      4.90 o 
 -13   3   2       40.49       49.80      7.39 o 
 -12   3   2       95.97      100.64      5.84 o 
 -11   3   2      324.16      324.59      9.75 o 
 -10   3   2       65.86       60.13      4.10 o 
  -9   3   2      419.06      412.90      7.30 o 
  -8   3   2      630.27      582.43     12.01 o 
  -7   3   2      507.82      485.88     12.00 o 
  -6   3   2      640.69      636.10      9.55 o 
  -5   3   2      109.19       95.17      3.53 o 
  -4   3   2      175.73      182.08      3.71 o 
  -3   3   2       13.60       11.98      2.38 o 
  -2   3   2      211.00      236.41      4.92 o 
  -1   3   2      422.61      467.47      7.29 o 
   0   3   2        4.82       10.81      2.60 o 
   1   3   2        2.34        3.37      2.03 o 
   2   3   2      267.19      251.72      5.15 o 
   3   3   2      270.05      289.45      6.25 o 
   4   3   2      433.92      413.80      7.65 o 
   5   3   2       47.16       46.89      3.40 o 
   6   3   2      460.83      429.51      9.01 o 
   7   3   2      242.55      235.34      6.36 o 
   8   3   2      395.07      344.47     14.28 o 
   9   3   2       28.77       33.83      3.34 o 
  10   3   2      103.17      115.56      4.62 o 
  11   3   2      426.90      427.13      8.86 o 
  12   3   2        0.01        3.01      1.90 o 
  13   3   2      161.58      161.14      7.03 o 
  14   3   2       17.10       18.92      3.91 o 
  15   3   2        9.90       10.94      3.18 o 
  16   3   2        2.01        7.03      3.30 o 
  17   3   2       17.30       22.16      4.37 o 
  18   3   2        0.37        8.60      3.83 o 
 -18   4   2        6.08       14.22      5.07 o 
 -17   4   2       13.57       19.14      5.07 o 
 -16   4   2        0.67        4.72      3.22 o 
 -15   4   2        8.89       12.03      3.75 o 
 -14   4   2       50.19       44.52      5.03 o 
 -13   4   2       12.46       16.36      4.02 o 
 -12   4   2        9.94        8.01      3.87 o 
 -11   4   2       62.30       56.71      5.16 o 
 -10   4   2       30.43       34.41      4.21 o 
  -9   4   2        0.00        6.53      3.33 o 
  -8   4   2        0.01        1.50      1.40 o 
  -7   4   2      175.54      176.68      5.95 o 
  -6   4   2        0.04        1.68      2.06 o 
  -5   4   2       74.96       77.28      4.03 o 
  -4   4   2      382.23      376.15      7.35 o 
  -3   4   2       17.70       16.08      3.84 o 
  -2   4   2       92.86       88.38      4.52 o 
  -1   4   2       10.59       13.26      3.23 o 
   0   4   2        2.87        6.22      2.76 o 
   1   4   2      106.90      102.16      4.33 o 
   2   4   2       55.88       64.38      3.98 o 
   3   4   2       41.57       46.17      4.32 o 
   4   4   2       27.91       26.47      3.33 o 
   5   4   2      357.51      365.91      8.63 o 
   6   4   2      206.50      207.15      6.07 o 
   7   4   2       63.41       69.97      4.01 o 
   8   4   2       49.41       51.37      3.59 o 
   9   4   2       26.38       24.48      2.87 o 
  10   4   2        1.67        3.60      2.87 o 
  11   4   2       43.94       51.32      5.03 o 
  12   4   2        0.11        1.36      3.05 o 
  13   4   2        5.55       10.44      4.53 o 
  14   4   2       25.58       19.81      3.91 o 
  15   4   2       43.04       43.38      4.87 o 
  16   4   2        3.86        0.45      3.34 o 
 -15   5   2        5.81        7.58      7.10 o 
 -14   5   2        7.34        6.64      2.99 o 
 -13   5   2        4.05        5.02      3.10 o 
 -12   5   2       34.47       28.19      4.03 o 
 -11   5   2        3.11        2.21      4.08 o 
 -10   5   2        5.38       10.53      3.60 o 
  -9   5   2        0.83        5.39      3.18 o 
  -8   5   2       71.16       64.46      5.48 o 
  -7   5   2      121.60      121.81      8.45 o 
  -6   5   2        6.90        7.61      2.36 o 
  -5   5   2       29.23       34.62      3.89 o 
  -4   5   2       34.69       37.72      3.89 o 
  -3   5   2       21.82       18.75      3.06 o 
  -2   5   2        7.74        8.64      3.42 o 
  -1   5   2       22.04       25.09      3.77 o 
   0   5   2       51.70       50.99      4.10 o 
   1   5   2      181.32      188.90      8.08 o 
   2   5   2       32.16       33.19      3.48 o 
   3   5   2       55.76       53.69      4.50 o 
   4   5   2       94.93       88.40      5.38 o 
   5   5   2       22.21       19.91      3.25 o 
   6   5   2        0.13        4.39      2.61 o 
   7   5   2        5.71        5.55      2.25 o 
   8   5   2        5.93       11.12      3.54 o 
   9   5   2       25.05       30.52      6.85 o 
  10   5   2        8.13       15.17      5.45 o 
  11   5   2        3.43        7.82      4.47 o 
  12   5   2        0.83        3.03      3.04 o 
 -10   6   2        3.93        5.21      4.68 o 
  -9   6   2       26.88       26.34      5.67 o 
  -8   6   2       15.73       11.09      4.74 o 
  -7   6   2       12.69        9.53      3.93 o 
  -6   6   2        0.95        3.73      2.83 o 
  -5   6   2        2.95        6.65      3.55 o 
  -4   6   2       18.83       16.14      3.87 o 
  -3   6   2      120.07      103.77      6.33 o 
  -2   6   2      177.88      166.16     11.53 o 
  -1   6   2        1.15        3.12      2.41 o 
   0   6   2       92.40       84.62      4.91 o 
   1   6   2       41.03       43.45      4.95 o 
   2   6   2       16.76       19.61      4.46 o 
   3   6   2       25.34       30.78      4.97 o 
   4   6   2       10.12       10.23      3.13 o 
   5   6   2        4.72        6.17      4.24 o 
   6   6   2       55.60       60.32     19.35 o 
   7   6   2        8.71        6.11      3.73 o 
   8   6   2       52.97       50.96      9.34 o 
 -22   1   3       74.06       80.01     10.76 o 
 -21   1   3       35.51       38.20      7.07 o 
 -20   1   3       30.37       37.12      6.14 o 
 -19   1   3       19.28       24.97      3.56 o 
 -18   1   3       32.69       39.96      4.25 o 
 -17   1   3        1.56        3.54      2.87 o 
 -16   1   3      108.91      105.52      5.57 o 
 -15   1   3      571.35      605.22     13.47 o 
 -14   1   3        6.42        7.91      2.32 o 
 -13   1   3      159.79      142.23      2.96 o 
 -12   1   3       40.12       33.65      1.64 o 
 -11   1   3       69.80       73.77      4.36 o 
 -10   1   3      189.72      172.67      4.30 o 
  -9   1   3      138.34      148.51      6.50 o 
  -8   1   3     1021.89     1088.03     21.30 o 
  -7   1   3      575.53      625.88      5.68 o 
  -6   1   3      237.51      217.00      3.05 o 
  -5   1   3     1343.84     1364.08     10.06 o 
  -4   1   3     5253.20     5659.15     26.28 o 
  -3   1   3     2071.40     2243.17      6.96 o 
  -2   1   3      671.63      651.29      4.04 o 
  -1   1   3      197.50      174.35      1.81 o 
   0   1   3      337.35      301.11      2.84 o 
   1   1   3      237.76      206.58      2.18 o 
   2   1   3      379.80      377.72      3.22 o 
   3   1   3        4.32        3.44      0.87 o 
   4   1   3      405.21      412.62      5.30 o 
   5   1   3      343.37      369.92      7.35 o 
   6   1   3       93.64       94.42      3.34 o 
   7   1   3     1238.93     1280.56     10.38 o 
   8   1   3      100.86      107.20      4.22 o 
   9   1   3       55.40       45.25      3.23 o 
  10   1   3      109.35      109.32      4.58 o 
  11   1   3        0.29        4.68      2.61 o 
  12   1   3        7.31       10.32      2.86 o 
  13   1   3      214.35      208.20      7.65 o 
  14   1   3       63.61       54.40      4.50 o 
  15   1   3       37.08       36.08      4.00 o 
  16   1   3        0.15        3.75      2.16 o 
  17   1   3        8.51        7.43      3.33 o 
  18   1   3      124.60      112.32      8.29 o 
  19   1   3        2.20       11.96      8.45 o 
 -21   2   3        6.78        9.85      4.26 o 
 -20   2   3       36.72       37.37      6.46 o 
 -19   2   3       19.03       24.42      4.27 o 
 -18   2   3      108.28      109.68      7.10 o 
 -17   2   3       53.65       63.09      5.38 o 
 -16   2   3        4.52        9.71      4.02 o 
 -15   2   3        3.28        6.20      3.13 o 
 -14   2   3       19.01       22.81      3.68 o 
 -13   2   3       53.67       55.44      5.94 o 
 -12   2   3      965.65      952.86     16.02 o 
 -11   2   3      277.68      298.52      9.27 o 
 -10   2   3      440.34      424.40     12.04 o 
  -9   2   3      175.72      180.36      7.16 o 
  -8   2   3     1119.85     1168.10     12.27 o 
  -7   2   3     5840.29     6208.17     48.46 o 
  -6   2   3      601.24      626.87      7.20 o 
  -5   2   3      175.49      152.16      2.66 o 
  -4   2   3      986.14     1030.22     13.28 o 
  -3   2   3       97.20       96.91      1.98 o 
  -2   2   3        2.77        5.25      0.99 o 
  -1   2   3     1070.70     1092.78     11.34 o 
   0   2   3       16.41       15.20      1.12 o 
   1   2   3       54.98       44.32      1.88 o 
   2   2   3     2122.89     2231.11     24.76 o 
   3   2   3      244.85      232.47      6.03 o 
   4   2   3     1981.29     2044.40     16.99 o 
   5   2   3       45.61       53.93      2.95 o 
   6   2   3        0.04        2.86      1.85 o 
   7   2   3      212.96      215.12      5.52 o 
   8   2   3       53.82       62.30      4.46 o 
   9   2   3      204.42      195.51      5.78 o 
  10   2   3      590.88      523.36     11.51 o 
  11   2   3       11.49        5.42      2.88 o 
  12   2   3      208.09      194.99      6.48 o 
  13   2   3       64.95       71.99      4.09 o 
  14   2   3       34.60       34.66      3.66 o 
  15   2   3      344.64      330.80     20.15 o 
  16   2   3      176.99      180.63     10.23 o 
  17   2   3        1.39        3.26      3.50 o 
  18   2   3       22.85       27.86      5.89 o 
 -20   3   3       38.01       32.84      6.39 o 
 -19   3   3       33.46       38.21      5.16 o 
 -18   3   3       82.46       78.43      5.86 o 
 -17   3   3        2.12        8.42      3.92 o 
 -16   3   3       61.14       59.99      5.43 o 
 -15   3   3      235.59      249.56     10.17 o 
 -14   3   3       43.55       36.20      6.48 o 
 -13   3   3       14.99       15.40      4.43 o 
 -12   3   3      415.13      391.83     27.40 o 
 -11   3   3      155.59      150.29      7.74 o 
 -10   3   3     2272.04     2416.86     22.10 o 
  -9   3   3     1503.80     1448.13     22.60 o 
  -8   3   3       48.69       42.05      2.08 o 
  -7   3   3      201.16      182.58      5.25 o 
  -6   3   3        3.04        3.25      1.01 o 
  -5   3   3      270.74      278.10      5.52 o 
  -4   3   3      419.53      373.63      5.29 o 
  -3   3   3       10.78       12.22      1.99 o 
  -2   3   3       10.60        4.81      2.52 o 
  -1   3   3      823.25      881.51     13.29 o 
   0   3   3      931.83     1014.03     11.33 o 
   1   3   3      261.39      265.84      6.34 o 
   2   3   3     1252.84     1367.06     19.44 o 
   3   3   3       20.64       21.56      3.27 o 
   4   3   3      535.88      517.72     11.38 o 
   5   3   3      414.30      404.71     10.21 o 
   6   3   3      628.34      622.35     15.27 o 
   7   3   3     2067.38     2051.06     18.70 o 
   8   3   3      128.96      116.02      6.10 o 
   9   3   3      656.47      683.91     13.91 o 
  10   3   3        2.02        1.97      2.62 o 
  11   3   3        7.34        9.80      2.53 o 
  12   3   3      201.93      185.78      6.62 o 
  13   3   3       59.44       50.52      8.23 o 
  14   3   3      121.60      113.15     12.49 o 
  15   3   3        4.57        5.41      3.51 o 
  16   3   3      195.71      188.80     11.24 o 
  17   3   3       50.32       58.77      8.15 o 
 -18   4   3       64.74       61.28      5.41 o 
 -17   4   3        1.35        4.93      3.25 o 
 -16   4   3       88.71      109.70      6.95 o 
 -15   4   3       22.08       26.90      4.84 o 
 -14   4   3      205.34      190.96     11.32 o 
 -13   4   3      122.52      122.22      7.26 o 
 -12   4   3      529.75      527.13     12.19 o 
 -11   4   3        2.47        3.67      3.09 o 
 -10   4   3       52.18       57.97      5.12 o 
  -9   4   3       21.63       13.43      4.47 o 
  -8   4   3       66.38       66.89      3.38 o 
  -7   4   3      437.46      410.23      9.82 o 
  -6   4   3      264.67      271.74      7.56 o 
  -5   4   3      337.42      329.69      7.04 o 
  -4   4   3       57.13       48.24      4.09 o 
  -3   4   3      676.16      671.24      9.74 o 
  -2   4   3       16.96       17.13      3.38 o 
  -1   4   3      593.62      611.17     13.41 o 
   0   4   3       14.31       12.11      2.55 o 
   1   4   3      175.63      157.04      6.36 o 
   2   4   3      375.30      378.49      8.78 o 
   3   4   3      582.49      598.17     13.02 o 
   4   4   3      870.05      870.75     16.99 o 
   5   4   3      458.61      483.12     13.18 o 
   6   4   3      527.41      545.64     11.49 o 
   7   4   3       57.92       54.78      4.52 o 
   8   4   3      153.47      158.23      6.30 o 
   9   4   3        0.03        3.17      2.19 o 
  10   4   3      306.17      293.36     12.15 o 
  11   4   3        2.83        2.55      3.13 o 
  12   4   3      157.87      161.80      7.45 o 
  13   4   3       24.16       28.11      4.35 o 
  14   4   3      108.63      126.14      7.35 o 
  15   4   3      114.94      104.45      7.03 o 
 -15   5   3       46.38       42.48      6.25 o 
 -14   5   3        0.73        1.97      2.88 o 
 -13   5   3       88.55       96.02      9.35 o 
 -12   5   3        6.41        7.22      3.26 o 
 -11   5   3      223.99      223.08     13.32 o 
 -10   5   3        6.70        8.06      3.49 o 
  -9   5   3      232.27      230.03      9.68 o 
  -8   5   3      159.25      166.81      7.81 o 
  -7   5   3      184.35      177.33      8.84 o 
  -6   5   3      286.83      271.80     12.70 o 
  -5   5   3       85.96       83.99      4.94 o 
  -4   5   3      413.09      430.36     11.28 o 
  -3   5   3        6.77        7.74      3.07 o 
  -2   5   3      480.17      512.38     13.36 o 
  -1   5   3       31.21       35.43      3.79 o 
   0   5   3      385.55      413.21      8.98 o 
   1   5   3      278.67      303.80      7.83 o 
   2   5   3      174.95      178.58      6.38 o 
   3   5   3      343.59      339.98      8.44 o 
   4   5   3       22.22       27.03      3.94 o 
   5   5   3      131.74      130.87      6.62 o 
   6   5   3       31.20       30.70      3.48 o 
   7   5   3       96.26       95.48      6.88 o 
   8   5   3       50.37       50.43      9.72 o 
   9   5   3      103.68      112.25      6.90 o 
  10   5   3        7.06        9.41      3.60 o 
  11   5   3      157.18      168.36      8.44 o 
  12   5   3        0.35        2.64      3.26 o 
 -10   6   3       98.80       91.27     11.55 o 
  -9   6   3       52.08       57.63      7.06 o 
  -8   6   3      109.42      118.95     14.89 o 
  -7   6   3       47.22       46.34      5.50 o 
  -6   6   3       25.02       24.85      4.61 o 
  -5   6   3      152.39      146.87     10.96 o 
  -4   6   3       74.53       69.30      5.79 o 
  -3   6   3       17.56       18.56      3.97 o 
  -2   6   3        6.06        6.24      3.18 o 
  -1   6   3        6.97        9.84      2.98 o 
   0   6   3       33.34       34.47      5.92 o 
   1   6   3      105.75      103.72     10.17 o 
   2   6   3       91.73       91.60      6.49 o 
   3   6   3      198.42      194.57      7.62 o 
   4   6   3      187.32      203.13      7.51 o 
   5   6   3      257.25      237.36     10.83 o 
   6   6   3      152.30      155.56      8.90 o 
   7   6   3       90.72       79.66     19.95 o 
 -22   0   4        0.82        6.88      5.70 o 
 -21   0   4       58.76       60.68      9.92 o 
 -20   0   4      118.11      104.75     11.84 o 
 -19   0   4      118.98      110.12     11.34 o 
 -18   0   4      138.34      132.96     12.23 o 
 -17   0   4      177.81      176.10      7.68 o 
 -16   0   4      304.87      298.86     15.69 o 
 -15   0   4        5.97        3.42      2.38 o 
 -14   0   4       21.83       21.84      2.59 o 
 -13   0   4      361.77      342.25      7.52 o 
 -12   0   4     2383.24     2517.84     40.39 o 
 -11   0   4      523.70      567.51      9.33 o 
 -10   0   4     1349.26     1305.90     24.18 o 
  -9   0   4       17.36       13.59      1.50 o 
  -8   0   4        0.78        3.27      1.22 o 
  -7   0   4     1914.29     1897.89     13.72 o 
  -6   0   4      130.57      123.79      2.60 o 
  -5   0   4      815.26      793.48      7.20 o 
  -4   0   4     1044.96     1021.09     15.70 o 
  -3   0   4       22.81       32.39      1.35 o 
  -2   0   4       27.19       51.92      3.37 o 
  -1   0   4     5957.45     6403.38     26.75 o 
   0   0   4     3740.86     3925.23     29.59 o 
   1   0   4     3241.59     3389.93     24.65 o 
   2   0   4      423.56      388.36      4.30 o 
   3   0   4      736.43      797.95     10.39 o 
   4   0   4       91.27       50.95      2.52 o 
   5   0   4      909.85      947.21     20.12 o 
   6   0   4       75.26       63.16      5.37 o 
   7   0   4      116.75       96.83      7.80 o 
   8   0   4       16.24       13.46      4.00 o 
   9   0   4      377.52      337.63     14.68 o 
  10   0   4     1489.31     1556.69     37.16 o 
  11   0   4      298.33      310.36     23.23 o 
  12   0   4      190.44      187.51     19.47 o 
  13   0   4        9.93       13.31      7.29 o 
  14   0   4      249.80      260.21      9.72 o 
  15   0   4       72.36       69.69      6.34 o 
  16   0   4        7.03        7.34      3.93 o 
  17   0   4       82.45       70.67     13.96 o 
  18   0   4       12.83       10.65      3.60 o 
  19   0   4      114.33      113.37     12.37 o 
 -22   1   4       45.39       44.66      7.46 o 
 -21   1   4        2.05        7.01      4.66 o 
 -20   1   4       87.99       94.23      8.07 o 
 -19   1   4        7.38       11.74      2.86 o 
 -18   1   4       62.10       61.16      7.40 o 
 -17   1   4        3.77        6.55      2.78 o 
 -16   1   4       34.83       34.30      4.59 o 
 -15   1   4     1170.19     1238.31     21.55 o 
 -14   1   4      282.78      261.26      8.85 o 
 -13   1   4     1317.50     1318.39     27.67 o 
 -12   1   4      210.01      208.43      6.95 o 
 -11   1   4      133.51      128.63      3.92 o 
 -10   1   4        0.97        4.65      2.47 o 
  -9   1   4      230.11      224.49      5.37 o 
  -8   1   4      129.15      175.88      3.77 o 
  -7   1   4      251.47      269.43      4.52 o 
  -6   1   4       37.11       25.69      0.97 o 
  -5   1   4      382.90      390.51      3.08 o 
  -4   1   4     2852.71     2995.04     10.92 o 
  -3   1   4     1097.80     1100.06      4.61 o 
  -2   1   4     1160.06     1154.22      5.71 o 
  -1   1   4        8.35        5.35      0.60 o 
   0   1   4      280.03      311.83      2.72 o 
   1   1   4      530.79      543.72      4.34 o 
   2   1   4      143.55      111.85      2.03 o 
   3   1   4      808.10      761.10      9.63 o 
   4   1   4      476.74      501.27      6.99 o 
   5   1   4      428.19      373.73      7.00 o 
   6   1   4        9.21        7.83      2.34 o 
   7   1   4     1166.31     1098.45     21.84 o 
   8   1   4      159.70      149.14      5.31 o 
   9   1   4      285.63      285.04      8.05 o 
  10   1   4       39.85       37.64      3.70 o 
  11   1   4       24.10       22.75      3.01 o 
  12   1   4      332.72      344.48      8.91 o 
  13   1   4      164.34      166.49      6.80 o 
  14   1   4      405.80      413.66     10.80 o 
  15   1   4        5.49        5.70      2.70 o 
  16   1   4      149.99      157.45      5.93 o 
  17   1   4       78.35       78.77      6.04 o 
  18   1   4      102.54      112.78      7.53 o 
 -21   2   4       72.20       85.65      5.82 o 
 -20   2   4       36.56       49.38     14.88 o 
 -19   2   4       23.41       21.77      4.11 o 
 -18   2   4      155.46      155.90      7.80 o 
 -17   2   4        0.07        3.21      3.15 o 
 -16   2   4       99.87      107.42      5.92 o 
 -15   2   4        0.09        2.62      3.36 o 
 -14   2   4        8.34       12.45      3.90 o 
 -13   2   4      116.67      114.01      5.84 o 
 -12   2   4      183.94      177.92      7.08 o 
 -11   2   4      521.72      500.75     11.67 o 
 -10   2   4      259.11      252.32      8.65 o 
  -9   2   4      106.43      115.90      5.27 o 
  -8   2   4      236.33      265.67      7.90 o 
  -7   2   4       91.50       91.99      3.09 o 
  -6   2   4       58.10       51.09      1.82 o 
  -5   2   4        0.14        4.26      0.85 o 
  -4   2   4       36.71       52.66      1.77 o 
  -3   2   4      322.94      251.17      3.35 o 
  -2   2   4      344.99      372.91      6.23 o 
  -1   2   4     1679.71     1585.02     13.08 o 
   0   2   4     1008.82      948.19     27.13 o 
   1   2   4      559.36      589.79      7.12 o 
   2   2   4       50.45       39.90      2.32 o 
   3   2   4       18.81       19.70      2.04 o 
   4   2   4       43.86       42.91      2.63 o 
   5   2   4      153.81      167.50      6.17 o 
   6   2   4     1011.36     1086.79     16.32 o 
   7   2   4       14.18       12.94      3.05 o 
   8   2   4      271.97      248.92      8.72 o 
   9   2   4        7.15       11.69      3.69 o 
  10   2   4       42.94       44.58      3.73 o 
  11   2   4       18.71       17.09      3.19 o 
  12   2   4       17.05       17.04      3.45 o 
  13   2   4       51.21       50.17      4.41 o 
  14   2   4       38.38       31.50      3.85 o 
  15   2   4      261.09      266.77     11.20 o 
  16   2   4       18.42       19.42      4.92 o 
  17   2   4      313.12      317.76     12.74 o 
  18   2   4       24.15       26.22      6.68 o 
 -20   3   4        0.81        5.69      3.94 o 
 -19   3   4        0.18        4.78      3.05 o 
 -18   3   4       15.30       15.32      4.26 o 
 -17   3   4       18.14       18.16      3.83 o 
 -16   3   4       44.16       43.14      6.15 o 
 -15   3   4       15.44       19.71      4.40 o 
 -14   3   4      135.34      115.34      6.43 o 
 -13   3   4      229.11      241.00     12.09 o 
 -12   3   4       75.94       73.04      6.28 o 
 -11   3   4      492.52      518.96     12.45 o 
 -10   3   4      337.61      328.79      8.75 o 
  -9   3   4       56.67       60.01      5.24 o 
  -8   3   4       44.03       31.44      1.60 o 
  -7   3   4        0.99        2.82      1.01 o 
  -6   3   4      383.06      348.74      5.44 o 
  -5   3   4      281.59      267.37      7.73 o 
  -4   3   4      465.09      469.42      6.88 o 
  -3   3   4      102.28      113.75      3.89 o 
  -2   3   4      939.40      989.45     12.99 o 
  -1   3   4       26.77       29.45      3.30 o 
   0   3   4      481.84      456.01      7.94 o 
   1   3   4       32.03       31.79      2.80 o 
   2   3   4        8.45        7.69      2.98 o 
   3   3   4      505.74      502.05     12.59 o 
   4   3   4      191.03      180.61      5.91 o 
   5   3   4      229.69      213.74      6.12 o 
   6   3   4      113.32      120.21      4.85 o 
   7   3   4        1.59        5.84      2.89 o 
   8   3   4       14.56       15.02      2.50 o 
   9   3   4       65.82       80.70      4.29 o 
  10   3   4       12.30       14.92      3.07 o 
  11   3   4      114.88      110.63      8.48 o 
  12   3   4        8.78        9.41      2.88 o 
  13   3   4        0.36        5.43      3.17 o 
  14   3   4       41.71       40.37      6.81 o 
  15   3   4        0.79        5.01      3.77 o 
  16   3   4        8.17       14.59      9.75 o 
 -18   4   4        9.26        9.93      5.61 o 
 -17   4   4       48.60       51.21      9.01 o 
 -16   4   4      121.56      112.46      7.21 o 
 -15   4   4        1.61        6.65      4.26 o 
 -14   4   4      564.24      573.72     37.90 o 
 -13   4   4       44.36       41.58      4.98 o 
 -12   4   4       35.28       43.59      5.09 o 
 -11   4   4       29.88       25.89      3.94 o 
 -10   4   4        2.31        7.14      3.47 o 
  -9   4   4       21.06       16.43      4.17 o 
  -8   4   4       91.50       78.49      6.26 o 
  -7   4   4       13.53       12.70      2.51 o 
  -6   4   4      280.61      285.00      7.76 o 
  -5   4   4      189.00      187.86      5.80 o 
  -4   4   4       25.62       22.88      3.16 o 
  -3   4   4       77.60       80.50      4.36 o 
  -2   4   4       28.20       28.70      3.66 o 
  -1   4   4        0.89        4.33      2.83 o 
   0   4   4       19.42       18.47      3.15 o 
   1   4   4        1.40        3.52      2.34 o 
   2   4   4       77.56       87.77      5.32 o 
   3   4   4       94.49       95.34      4.93 o 
   4   4   4       65.05       63.16      4.21 o 
   5   4   4       63.98       61.14      4.29 o 
   6   4   4       26.37       30.27      3.55 o 
   7   4   4       30.80       29.56      3.54 o 
   8   4   4      516.28      525.00      9.62 o 
   9   4   4       18.39       18.34      3.54 o 
  10   4   4      103.02      108.13      5.35 o 
  11   4   4       22.53       25.60      3.97 o 
  12   4   4       55.77       68.62      6.63 o 
  13   4   4        8.45        8.50      3.35 o 
  14   4   4       13.45       27.69     10.19 o 
 -15   5   4       13.24       17.55      4.40 o 
 -14   5   4        9.63       11.86      3.37 o 
 -13   5   4        2.00        5.80      2.88 o 
 -12   5   4       13.54       17.89      4.77 o 
 -11   5   4       15.88       17.42      3.50 o 
 -10   5   4        3.03        5.77      2.72 o 
  -9   5   4       26.57       23.73      4.69 o 
  -8   5   4        0.02        2.86      3.15 o 
  -7   5   4        1.51        4.42      3.95 o 
  -6   5   4        4.73        4.76      3.47 o 
  -5   5   4        0.46        3.18      1.93 o 
  -4   5   4       35.13       38.69      3.85 o 
  -3   5   4        1.40        5.12      2.37 o 
  -2   5   4       41.78       38.44      3.55 o 
  -1   5   4        1.21        5.16      4.18 o 
   0   5   4       16.73       15.91      3.21 o 
   1   5   4        4.75        7.40      2.74 o 
   2   5   4        0.82        3.89      2.34 o 
   3   5   4        1.66        4.81      2.74 o 
   4   5   4       35.67       33.78      3.85 o 
   5   5   4      101.81       91.68      5.05 o 
   6   5   4        3.21        3.83      2.68 o 
   7   5   4        0.64        3.48      2.04 o 
   8   5   4        6.87       13.63      4.17 o 
   9   5   4       10.80       10.04      3.45 o 
  10   5   4        0.55        3.83      2.82 o 
  11   5   4       15.28       11.99      3.91 o 
 -10   6   4        0.01        2.48      3.57 o 
  -9   6   4        4.26        5.27      3.08 o 
  -8   6   4       13.57       19.88      4.76 o 
  -7   6   4        3.01        7.11      3.34 o 
  -6   6   4        0.27        4.59      3.32 o 
  -5   6   4        9.45       12.14      3.40 o 
  -4   6   4        4.82        5.75      3.17 o 
  -3   6   4       11.80        7.50      3.42 o 
  -2   6   4        1.03        5.98      2.54 o 
  -1   6   4       79.57       72.19      5.03 o 
   0   6   4       57.59       51.49      4.41 o 
   1   6   4        0.43        3.76      2.51 o 
   2   6   4        7.14       10.01      2.90 o 
   3   6   4       18.65       20.30      4.87 o 
   4   6   4       10.48       10.78      3.09 o 
   5   6   4       41.11       37.22      5.42 o 
   6   6   4        4.74        4.55      2.28 o 
 -22   1   5        4.05       11.04      4.98 o 
 -21   1   5        5.64        9.04      5.34 o 
 -20   1   5        0.42        5.89      4.38 o 
 -19   1   5        0.00        4.21      2.33 o 
 -18   1   5      105.63      103.37      7.40 o 
 -17   1   5      110.24      110.19      5.46 o 
 -16   1   5       80.25       81.70      4.83 o 
 -15   1   5      638.54      659.10     17.30 o 
 -14   1   5       12.34       18.52      3.64 o 
 -13   1   5      310.62      294.94      5.93 o 
 -12   1   5      186.54      183.00      7.46 o 
 -11   1   5       10.23       11.25      0.82 o 
 -10   1   5       39.74       36.54      2.10 o 
  -9   1   5       47.82       48.80      2.02 o 
  -8   1   5       28.07       33.75      1.08 o 
  -7   1   5      289.94      307.61      3.13 o 
  -6   1   5      521.27      592.64      4.79 o 
  -5   1   5       24.45       28.55      1.12 o 
  -4   1   5      272.76      283.00      3.00 o 
  -3   1   5      492.24      502.78      4.15 o 
  -2   1   5      253.18      258.85      2.66 o 
  -1   1   5     1226.66     1332.25      9.11 o 
   0   1   5       10.47        9.35      0.83 o 
   1   1   5      101.98      104.77      2.15 o 
   2   1   5      275.82      331.73      6.63 o 
   3   1   5       36.93       43.71      1.75 o 
   4   1   5      256.26      281.86      5.19 o 
   5   1   5       45.88       50.24      3.05 o 
   6   1   5      175.60      169.05      4.87 o 
   7   1   5       31.57       33.44      3.36 o 
   8   1   5      269.22      273.54      6.85 o 
   9   1   5       37.81       38.40      3.95 o 
  10   1   5      100.44      108.08      5.56 o 
  11   1   5       66.12       67.28      4.21 o 
  12   1   5        2.60        7.04      3.00 o 
  13   1   5      238.35      238.52      6.89 o 
  14   1   5       38.44       39.16      6.60 o 
  15   1   5        0.04        4.81      2.43 o 
  16   1   5       16.00       20.81      4.49 o 
  17   1   5       21.20       27.81      4.36 o 
  18   1   5       36.04       43.11      5.46 o 
 -22   2   5       55.69       56.47      6.81 o 
 -21   2   5        0.12        4.45      2.63 o 
 -20   2   5       98.64      100.06      8.55 o 
 -19   2   5       43.55       52.58      4.68 o 
 -18   2   5      174.07      166.45      8.25 o 
 -17   2   5        2.37        3.11      3.04 o 
 -16   2   5       22.84       22.34      5.38 o 
 -15   2   5      514.64      514.56     11.46 o 
 -14   2   5        0.69        4.49      3.66 o 
 -13   2   5      228.35      221.54      7.80 o 
 -12   2   5      169.76      167.75      6.36 o 
 -11   2   5        0.27        3.22      2.69 o 
 -10   2   5        7.17        3.31      3.30 o 
  -9   2   5      437.01      457.33      9.34 o 
  -8   2   5       66.66       74.59      4.09 o 
  -7   2   5       52.40       50.15      2.27 o 
  -6   2   5        0.73        4.16      2.96 o 
  -5   2   5      237.46      227.27      3.44 o 
  -4   2   5      519.27      515.80      7.96 o 
  -3   2   5      641.02      730.03      6.69 o 
  -2   2   5        7.18        8.11      0.95 o 
  -1   2   5     1006.19     1048.54     18.33 o 
   0   2   5      558.91      560.74     11.00 o 
   1   2   5      894.95      960.15      8.60 o 
   2   2   5     1436.20     1530.28     28.52 o 
   3   2   5        7.54        3.85      2.22 o 
   4   2   5      861.94      893.80     15.50 o 
   5   2   5       14.42       11.08      2.12 o 
   6   2   5      273.32      239.84      6.22 o 
   7   2   5       54.95       52.56      3.48 o 
   8   2   5        1.67        2.46      2.33 o 
   9   2   5      179.05      190.85      5.86 o 
  10   2   5       56.81       53.20      6.28 o 
  11   2   5      108.71      116.46      5.60 o 
  12   2   5        6.44        8.77      3.42 o 
  13   2   5      243.87      258.02      7.51 o 
  14   2   5        4.72        6.04      2.88 o 
  15   2   5       37.70       43.57      6.00 o 
  16   2   5       34.33       28.30      4.29 o 
  17   2   5        2.69        7.11      3.83 o 
 -20   3   5        8.67        6.47      3.81 o 
 -19   3   5       87.21       97.28      6.76 o 
 -18   3   5        5.30        7.36      3.40 o 
 -17   3   5       79.62       91.22      6.42 o 
 -16   3   5       15.72       19.76      5.12 o 
 -15   3   5      119.72      118.72      6.55 o 
 -14   3   5        5.67        8.67      3.65 o 
 -13   3   5       39.07       30.90      5.95 o 
 -12   3   5      891.93      897.84     18.73 o 
 -11   3   5      342.60      324.33      9.48 o 
 -10   3   5      715.44      713.30     12.65 o 
  -9   3   5      380.30      420.63     14.38 o 
  -8   3   5      778.19      753.85     10.72 o 
  -7   3   5      181.19      166.27      3.86 o 
  -6   3   5      767.42      779.55     11.02 o 
  -5   3   5      222.67      218.58      4.68 o 
  -4   3   5       24.88       25.87      2.65 o 
  -3   3   5      759.09      804.70     11.32 o 
  -2   3   5      126.00      119.26      4.11 o 
  -1   3   5     1248.86     1330.58     16.76 o 
   0   3   5      125.20      130.52      5.52 o 
   1   3   5      184.57      175.40      5.30 o 
   2   3   5       24.99       28.72      3.02 o 
   3   3   5      332.17      310.52      7.01 o 
   4   3   5       15.82       17.62      2.99 o 
   5   3   5      146.42      133.89      5.13 o 
   6   3   5        1.93        6.73      2.80 o 
   7   3   5      224.55      212.69      6.19 o 
   8   3   5       16.43       10.68      2.66 o 
   9   3   5      194.66      187.22      6.12 o 
  10   3   5      173.18      165.66      8.45 o 
  11   3   5       18.25       27.02      3.39 o 
  12   3   5      316.06      310.73     10.06 o 
  13   3   5       11.60       11.41      4.40 o 
  14   3   5      196.92      185.41     10.27 o 
  15   3   5       10.28        9.56      3.61 o 
 -18   4   5       14.81       21.05      4.85 o 
 -17   4   5       18.26       21.59      4.26 o 
 -16   4   5      109.91      119.88      7.49 o 
 -15   4   5      249.81      230.10      9.32 o 
 -14   4   5      500.83      495.47     18.54 o 
 -13   4   5      254.72      259.58      9.49 o 
 -12   4   5      323.17      306.84     10.38 o 
 -11   4   5      229.00      254.37      8.62 o 
 -10   4   5        0.14        3.57      2.95 o 
  -9   4   5      178.13      195.05      7.68 o 
  -8   4   5        0.46        2.61      3.06 o 
  -7   4   5       16.00       16.87      3.13 o 
  -6   4   5       83.01       89.69      4.25 o 
  -5   4   5      686.72      666.86     17.01 o 
  -4   4   5      748.67      764.59     13.20 o 
  -3   4   5     1088.93     1086.37     16.77 o 
  -2   4   5      510.63      487.07     10.07 o 
  -1   4   5      100.16       95.46      5.41 o 
   0   4   5      423.66      417.91      9.13 o 
   1   4   5       32.14       32.50      3.81 o 
   2   4   5      203.74      218.78      9.38 o 
   3   4   5       55.43       51.07      3.76 o 
   4   4   5      126.26      125.17      5.22 o 
   5   4   5        0.02        7.38      3.33 o 
   6   4   5      359.99      392.43      8.40 o 
   7   4   5      202.77      210.57      6.42 o 
   8   4   5       91.65       91.08      5.38 o 
   9   4   5      182.32      173.64      6.62 o 
  10   4   5        3.90        3.95      2.14 o 
  11   4   5       64.62       71.00      5.45 o 
  12   4   5       29.13       22.81      3.49 o 
  13   4   5      133.07      130.50      9.46 o 
 -15   5   5       98.96       86.72     11.41 o 
 -14   5   5      107.95      102.81      6.74 o 
 -13   5   5       16.99       16.86      4.86 o 
 -12   5   5       18.55       14.91      3.59 o 
 -11   5   5       14.54       14.42      3.57 o 
 -10   5   5       12.95       16.45      5.62 o 
  -9   5   5        7.81        7.98      3.71 o 
  -8   5   5      310.49      318.05     11.49 o 
  -7   5   5       33.09       35.19      5.40 o 
  -6   5   5      214.89      210.59     12.84 o 
  -5   5   5        2.35        3.99      1.81 o 
  -4   5   5        3.36        6.70      3.64 o 
  -3   5   5       57.01       50.56      3.86 o 
  -2   5   5      213.23      206.45      6.39 o 
  -1   5   5      387.15      419.87      9.04 o 
   0   5   5      760.14      764.79     20.17 o 
   1   5   5      592.77      601.28     12.00 o 
   2   5   5      202.47      195.83      6.92 o 
   3   5   5      431.66      442.74     13.13 o 
   4   5   5       18.99       21.24      3.63 o 
   5   5   5       59.12       63.34      5.84 o 
   6   5   5      128.43      128.77      6.03 o 
   7   5   5        5.64        8.56      3.04 o 
   8   5   5      283.99      282.21     10.94 o 
   9   5   5       82.75       97.19     16.92 o 
  10   5   5      271.17      299.28     11.72 o 
  -9   6   5       86.87       82.23      6.87 o 
  -8   6   5        1.17        5.52      3.81 o 
  -7   6   5       39.75       47.58      5.96 o 
  -6   6   5       60.24       60.56      5.65 o 
  -5   6   5      135.34      143.05      7.58 o 
  -4   6   5      149.17      151.91      8.16 o 
  -3   6   5      104.92      115.69      7.02 o 
  -2   6   5      157.39      171.24     10.71 o 
  -1   6   5        0.71        6.26      2.84 o 
   0   6   5       88.34       88.58      5.15 o 
   1   6   5       10.79       11.20      2.89 o 
   2   6   5       87.65       86.53      6.04 o 
   3   6   5       13.05       10.18      2.80 o 
   4   6   5       46.83       39.83      3.92 o 
 -23   0   6        9.42        8.50      4.93 o 
 -22   0   6       61.53       44.27      9.29 o 
 -21   0   6       37.72       26.79      7.46 o 
 -20   0   6        0.08        7.90      7.03 o 
 -19   0   6      806.50      846.65     30.04 o 
 -18   0   6      587.36      583.32     20.63 o 
 -17   0   6      146.28      147.74      6.69 o 
 -16   0   6      159.44      166.30     10.90 o 
 -15   0   6      475.79      445.09     11.20 o 
 -14   0   6      105.86       91.88      4.74 o 
 -13   0   6       87.11       78.18      3.24 o 
 -12   0   6      183.93      172.86      5.54 o 
 -11   0   6      314.02      351.32      6.49 o 
 -10   0   6      764.09      824.19      7.75 o 
  -9   0   6     1907.44     1893.52     11.04 o 
  -8   0   6     2245.86     2327.75     24.20 o 
  -7   0   6     1320.76     1367.23     14.65 o 
  -6   0   6     1178.72     1220.72     18.92 o 
  -5   0   6      548.22      596.44      6.62 o 
  -4   0   6      622.32      605.23     14.47 o 
  -3   0   6     4323.27     4972.19     46.33 o 
  -2   0   6     1950.42     2091.70     32.64 o 
  -1   0   6      157.38      157.65      2.39 o 
   0   0   6     1312.25     1397.31     26.19 o 
   1   0   6      714.45      872.01     15.52 o 
   2   0   6     1172.59     1144.48     18.49 o 
   3   0   6      959.73      971.65     12.75 o 
   4   0   6      219.10      194.29     13.79 o 
   5   0   6      224.83      243.95      8.24 o 
   6   0   6      647.17      678.36     18.86 o 
   7   0   6     1082.90     1012.94     23.03 o 
   8   0   6      153.73      143.59      7.84 o 
   9   0   6     3000.06     3181.31     68.48 o 
  10   0   6      514.44      499.14     13.77 o 
  11   0   6      603.75      579.81     16.32 o 
  12   0   6        3.87        4.39      3.81 o 
  13   0   6      442.26      409.65     24.62 o 
  14   0   6      504.74      472.17     18.24 o 
  15   0   6       41.72       39.67      4.97 o 
  16   0   6      200.64      200.79     10.92 o 
  17   0   6       68.95       56.61      6.19 o 
 -22   1   6      234.08      243.88     11.27 o 
 -21   1   6      253.24      242.09     31.11 o 
 -20   1   6       15.79       20.94      4.78 o 
 -19   1   6        9.71        8.59      2.90 o 
 -18   1   6       34.96       35.36      5.54 o 
 -17   1   6       13.61       14.84      3.83 o 
 -16   1   6      111.76      114.27      5.59 o 
 -15   1   6       14.01       18.97      3.43 o 
 -14   1   6       12.13       13.58      3.11 o 
 -13   1   6       21.16       25.50      1.86 o 
 -12   1   6     1036.16     1025.73     15.21 o 
 -11   1   6      361.13      346.34      4.57 o 
 -10   1   6      938.29      943.79      9.63 o 
  -9   1   6      158.60      150.92      2.32 o 
  -8   1   6        6.20       10.96      0.90 o 
  -7   1   6      351.79      387.26      4.12 o 
  -6   1   6       77.80       61.86      1.71 o 
  -5   1   6     1734.38     1850.36     11.07 o 
  -4   1   6      149.01      147.16      2.20 o 
  -3   1   6     1757.76     1795.35     10.65 o 
  -2   1   6        3.41        6.61      0.80 o 
  -1   1   6     2581.90     2562.65     20.02 o 
   0   1   6     3247.07     3651.33     26.64 o 
   1   1   6     1594.21     1607.16     11.78 o 
   2   1   6      937.63      967.83     12.89 o 
   3   1   6       27.75       29.77      2.01 o 
   4   1   6      177.60      140.88      6.38 o 
   5   1   6       15.87       13.60      2.47 o 
   6   1   6     1194.73     1194.69     18.21 o 
   7   1   6       64.87       52.80      4.21 o 
   8   1   6      218.76      201.40      5.90 o 
   9   1   6      368.71      373.00      9.25 o 
  10   1   6      610.68      582.28     10.76 o 
  11   1   6      530.54      492.21     12.23 o 
  12   1   6      642.53      668.89     16.65 o 
  13   1   6        0.03        5.66      2.47 o 
  14   1   6       56.01       48.56      4.27 o 
  15   1   6        6.45        8.50      3.39 o 
  16   1   6       97.03       92.65      6.69 o 
  17   1   6       71.74       73.92      6.51 o 
 -22   2   6       38.50       44.63      6.59 o 
 -21   2   6       11.86       15.75      4.63 o 
 -20   2   6       67.76       65.08      4.96 o 
 -19   2   6       23.04       23.18      3.70 o 
 -18   2   6      102.55       99.82      5.97 o 
 -17   2   6        0.83        5.64      2.89 o 
 -16   2   6       15.57       23.67      3.75 o 
 -15   2   6      149.96      149.33      6.32 o 
 -14   2   6       78.69       75.90      7.69 o 
 -13   2   6      389.04      389.17     10.04 o 
 -12   2   6      315.18      309.72     10.70 o 
 -11   2   6      147.16      150.66      5.76 o 
 -10   2   6      467.26      485.08     10.81 o 
  -9   2   6      229.76      200.28      4.35 o 
  -8   2   6      271.20      270.91      8.33 o 
  -7   2   6      256.78      251.73      3.41 o 
  -6   2   6        6.91        4.47      1.00 o 
  -5   2   6       23.88       25.93      1.46 o 
  -4   2   6      203.29      182.18      3.06 o 
  -3   2   6      189.24      200.92      4.43 o 
  -2   2   6      687.90      673.36      7.00 o 
  -1   2   6      603.51      580.23      9.23 o 
   0   2   6      491.40      477.31      6.54 o 
   1   2   6      156.98      164.25      4.43 o 
   2   2   6     1391.32     1349.98     16.33 o 
   3   2   6      350.51      349.45      7.47 o 
   4   2   6      926.35      942.50     15.25 o 
   5   2   6      186.04      173.98      5.07 o 
   6   2   6        0.83        4.43      2.17 o 
   7   2   6      372.39      356.84      7.24 o 
   8   2   6      291.79      278.05      8.45 o 
   9   2   6      447.20      434.42     10.86 o 
  10   2   6      229.90      227.43      6.76 o 
  11   2   6      156.69      166.92      9.21 o 
  12   2   6      100.53       92.23      4.74 o 
  13   2   6      250.82      253.60      8.22 o 
  14   2   6       32.20       31.89      3.59 o 
  15   2   6       97.99       78.62      5.90 o 
  16   2   6        5.74        6.36      3.45 o 
 -20   3   6        8.66        9.80      3.60 o 
 -19   3   6      132.28      121.33      6.97 o 
 -18   3   6       43.14       46.45      4.90 o 
 -17   3   6       30.83       33.60      4.32 o 
 -16   3   6       59.69       57.96      5.19 o 
 -15   3   6       45.47       43.79      5.27 o 
 -14   3   6      135.39      119.98      6.30 o 
 -13   3   6       12.95        9.50      3.18 o 
 -12   3   6       56.65       51.78      4.63 o 
 -11   3   6        4.26        5.80      3.08 o 
 -10   3   6      132.44      134.44      6.16 o 
  -9   3   6      146.86      136.81      4.51 o 
  -8   3   6      129.72      132.25      2.84 o 
  -7   3   6      381.45      350.43      5.52 o 
  -6   3   6       42.45       49.24      3.54 o 
  -5   3   6      224.31      213.13      6.52 o 
  -4   3   6      169.59      169.53      5.07 o 
  -3   3   6       13.30        8.65      1.92 o 
  -2   3   6        1.23        2.82      1.87 o 
  -1   3   6      129.52      117.65      4.90 o 
   0   3   6       48.69       54.09      4.39 o 
   1   3   6      250.83      232.52      5.89 o 
   2   3   6       91.72       89.99      4.18 o 
   3   3   6      128.49      125.84      4.65 o 
   4   3   6      130.70      135.46      4.96 o 
   5   3   6       45.36       47.13      4.01 o 
   6   3   6        7.65        7.38      2.25 o 
   7   3   6        1.05        4.44      2.16 o 
   8   3   6      140.14      142.07      7.05 o 
   9   3   6        1.68        4.68      2.52 o 
  10   3   6      341.12      339.49     10.25 o 
  11   3   6        3.22        6.80      2.43 o 
  12   3   6      222.17      240.60      7.53 o 
  13   3   6       99.37       94.96      6.36 o 
  14   3   6       61.17       56.10      9.44 o 
 -18   4   6       42.13       45.21      5.18 o 
 -17   4   6       39.99       36.40      4.46 o 
 -16   4   6       84.63       77.00      6.33 o 
 -15   4   6       46.16       42.92      5.30 o 
 -14   4   6       64.78       72.58      5.94 o 
 -13   4   6       74.42       78.66      5.96 o 
 -12   4   6       38.71       36.59      4.70 o 
 -11   4   6       68.18       73.32      5.14 o 
 -10   4   6        9.61        9.56      3.41 o 
  -9   4   6       79.63       67.27      4.71 o 
  -8   4   6       15.40       13.07      3.99 o 
  -7   4   6      216.26      217.59      5.98 o 
  -6   4   6        0.20        3.45      2.08 o 
  -5   4   6      132.99      142.03      4.90 o 
  -4   4   6      130.26      125.73      5.00 o 
  -3   4   6        7.64        6.92      2.36 o 
  -2   4   6      364.06      344.95      7.67 o 
  -1   4   6      298.72      299.91      7.25 o 
   0   4   6      294.13      306.02      7.54 o 
   1   4   6       86.95       76.50      4.87 o 
   2   4   6       23.03       30.15      4.18 o 
   3   4   6      164.90      169.03      5.98 o 
   4   4   6      175.15      168.17      5.92 o 
   5   4   6       14.01       13.84      2.83 o 
   6   4   6       47.70       45.24      4.14 o 
   7   4   6       91.95       84.68      4.84 o 
   8   4   6        7.58        6.02      2.09 o 
   9   4   6        7.83        8.04      2.75 o 
  10   4   6        0.52        4.57      2.51 o 
  11   4   6       50.50       50.59      5.15 o 
  12   4   6       67.49       83.28      6.29 o 
 -15   5   6       70.75       68.77      7.32 o 
 -14   5   6       39.57       43.54      5.13 o 
 -13   5   6        9.82        5.06      2.81 o 
 -12   5   6        6.32        7.87      3.88 o 
 -11   5   6        3.95        6.27      3.86 o 
 -10   5   6       13.97       13.31      3.82 o 
  -9   5   6        4.32        7.12      3.21 o 
  -8   5   6       39.88       29.93      5.01 o 
  -7   5   6       33.83       39.51      4.97 o 
  -6   5   6        0.01        3.88      2.85 o 
  -5   5   6       99.29       92.77      6.11 o 
  -4   5   6        5.68        7.44      2.70 o 
  -3   5   6       18.85       16.76      2.90 o 
  -2   5   6       10.33        9.03      2.63 o 
  -1   5   6        1.26        3.53      2.40 o 
   0   5   6       21.42       20.45      2.90 o 
   1   5   6        2.97        4.58      2.36 o 
   2   5   6        4.54        4.18      2.31 o 
   3   5   6      122.23      119.84      5.65 o 
   4   5   6        0.27        5.51      2.87 o 
   5   5   6      117.19      106.55      6.10 o 
   6   5   6      118.39      103.47      5.61 o 
   7   5   6       33.20       30.02      3.50 o 
   8   5   6        1.99        6.49      4.07 o 
   9   5   6       12.58       11.78      3.78 o 
  -8   6   6       12.70        8.43      4.03 o 
  -7   6   6        6.89        7.14      3.77 o 
  -6   6   6       18.38       17.20      8.22 o 
  -5   6   6        8.55        5.16      3.41 o 
  -4   6   6       84.78       93.46      6.26 o 
  -3   6   6        0.77        4.09      2.88 o 
  -2   6   6      135.91      121.12     11.66 o 
  -1   6   6        1.95        7.72      2.56 o 
   0   6   6        3.52        3.77      2.32 o 
   1   6   6        0.67        3.50      2.41 o 
   2   6   6       36.73       26.86      3.62 o 
   3   6   6       32.27       28.37      3.49 o 
 -22   1   7       23.54       21.59      4.69 o 
 -21   1   7        0.27        5.86      3.22 o 
 -20   1   7       64.08       72.82      6.67 o 
 -19   1   7        6.18        8.43      2.95 o 
 -18   1   7       38.53       43.90      4.64 o 
 -17   1   7       70.75       70.57      4.38 o 
 -16   1   7       84.52       87.27      4.68 o 
 -15   1   7      137.47      126.08      5.31 o 
 -14   1   7       12.92       17.01      2.71 o 
 -13   1   7        2.58        3.97      1.18 o 
 -12   1   7        3.29        3.92      1.18 o 
 -11   1   7      266.48      262.95      4.56 o 
 -10   1   7       50.54       53.68      1.86 o 
  -9   1   7      146.07      134.73      3.56 o 
  -8   1   7       48.81       46.71      1.65 o 
  -7   1   7      403.02      411.79      5.00 o 
  -6   1   7       11.56       14.66      1.22 o 
  -5   1   7       10.07        9.61      0.85 o 
  -4   1   7      100.97      101.46      1.72 o 
  -3   1   7      685.74      765.21      5.88 o 
  -2   1   7      304.83      321.54      7.24 o 
  -1   1   7       82.54      100.60      2.67 o 
   0   1   7        0.91        2.50      0.96 o 
   1   1   7       95.87       94.35      3.17 o 
   2   1   7      159.59      162.21      3.14 o 
   3   1   7        3.81        7.60      1.83 o 
   4   1   7        1.06        1.50      1.87 o 
   5   1   7       53.43       49.55      3.40 o 
   6   1   7     1208.20     1232.30     19.00 o 
   7   1   7        7.48        5.76      3.11 o 
   8   1   7      437.05      441.08      9.35 o 
   9   1   7       45.99       42.65      4.21 o 
  10   1   7        0.25        3.25      2.74 o 
  11   1   7        5.66        7.92      2.66 o 
  12   1   7       60.60       59.29      3.98 o 
  13   1   7        9.68        9.23      3.20 o 
  14   1   7       79.47       83.24      4.74 o 
  15   1   7        0.04        3.54      2.63 o 
  16   1   7        6.13        7.45      2.92 o 
 -22   2   7        3.85        8.26      3.49 o 
 -21   2   7        3.40        6.23      3.51 o 
 -20   2   7       89.95       88.51      5.88 o 
 -19   2   7       61.99       64.91      5.10 o 
 -18   2   7      192.72      174.12     10.01 o 
 -17   2   7       30.53       35.33      5.52 o 
 -16   2   7        0.01        2.73      2.42 o 
 -15   2   7       13.57       12.68      2.83 o 
 -14   2   7        3.15        4.65      2.70 o 
 -13   2   7      113.55      117.73      5.75 o 
 -12   2   7       10.15        9.01      3.02 o 
 -11   2   7      207.55      196.41      6.25 o 
 -10   2   7        0.29        3.51      0.89 o 
  -9   2   7      383.46      370.91      9.53 o 
  -8   2   7      921.00      941.69     12.61 o 
  -7   2   7        0.80        1.52      0.95 o 
  -6   2   7     1356.05     1383.68     16.28 o 
  -5   2   7       23.33       18.95      1.50 o 
  -4   2   7       50.47       39.21      2.19 o 
  -3   2   7      162.40      144.85      5.01 o 
  -2   2   7       11.24        9.93      1.50 o 
  -1   2   7        7.89       12.13      1.64 o 
   0   2   7        5.09        3.02      1.37 o 
   1   2   7       40.22       47.04      3.03 o 
   2   2   7       84.88       85.28      3.90 o 
   3   2   7      766.25      737.29     12.63 o 
   4   2   7        7.74       12.72      2.32 o 
   5   2   7       28.38       28.71      2.97 o 
   6   2   7        0.03        1.85      1.89 o 
   7   2   7       69.54       70.55      3.81 o 
   8   2   7       16.24       21.24      2.84 o 
   9   2   7      117.24      124.36      5.14 o 
  10   2   7       24.12       28.93      3.17 o 
  11   2   7       53.55       50.22      3.75 o 
  12   2   7       44.77       49.05      5.01 o 
  13   2   7       21.45       23.76      3.55 o 
  14   2   7      101.84      110.62      7.65 o 
  15   2   7        1.46        2.36      2.65 o 
 -20   3   7       43.95       53.77      5.62 o 
 -19   3   7        0.01        6.15      3.52 o 
 -18   3   7        4.60       10.36      8.23 o 
 -17   3   7        0.15        2.11      2.47 o 
 -16   3   7       87.77       97.19      6.22 o 
 -15   3   7        0.58        6.60      3.55 o 
 -14   3   7       41.39       46.29      4.20 o 
 -13   3   7        0.01        3.52      2.57 o 
 -12   3   7        0.61        5.53      2.55 o 
 -11   3   7       46.69       56.75      5.19 o 
 -10   3   7        0.74        4.28      2.46 o 
  -9   3   7      266.31      245.16      5.32 o 
  -8   3   7      287.50      273.39      5.63 o 
  -7   3   7        9.08       12.57      2.21 o 
  -6   3   7      633.05      584.92     16.98 o 
  -5   3   7      500.51      518.53      8.66 o 
  -4   3   7      146.10      146.18      4.60 o 
  -3   3   7      374.67      367.26      7.15 o 
  -2   3   7        0.42        2.75      2.11 o 
  -1   3   7       17.55       17.85      3.01 o 
   0   3   7     1035.71     1044.38     11.91 o 
   1   3   7      113.25      109.48      4.24 o 
   2   3   7      536.21      569.17     10.60 o 
   3   3   7       80.55       87.28      5.81 o 
   4   3   7        6.33        9.31      2.70 o 
   5   3   7        0.42        2.52      2.02 o 
   6   3   7      165.31      178.06      8.10 o 
   7   3   7       12.85       14.94      2.54 o 
   8   3   7        5.55        6.07      1.92 o 
   9   3   7       94.39       98.86      6.93 o 
  10   3   7        0.29        5.19      2.18 o 
  11   3   7       36.25       41.77      3.81 o 
  12   3   7       33.89       36.19      3.65 o 
  13   3   7        3.86        5.79      2.90 o 
 -18   4   7       16.85       19.06      4.76 o 
 -17   4   7      105.18      108.61      6.90 o 
 -16   4   7        9.91       12.47      3.83 o 
 -15   4   7       47.13       46.07      4.61 o 
 -14   4   7        1.93        5.72      3.00 o 
 -13   4   7       72.20       67.76      6.08 o 
 -12   4   7       85.22       88.16      5.82 o 
 -11   4   7      114.15      122.05      6.13 o 
 -10   4   7       48.49       55.21      5.90 o 
  -9   4   7        1.82        7.03      4.25 o 
  -8   4   7      203.34      206.50      7.71 o 
  -7   4   7       37.52       33.17      3.01 o 
  -6   4   7      416.01      405.44      8.30 o 
  -5   4   7       54.86       59.67      3.61 o 
  -4   4   7      101.43      107.10      5.31 o 
  -3   4   7       66.99       61.12      3.88 o 
  -2   4   7      246.31      253.21      6.93 o 
  -1   4   7        0.04        3.80      2.15 o 
   0   4   7       85.12       82.59      4.67 o 
   1   4   7        1.00        4.33      2.23 o 
   2   4   7       30.08       39.62      5.64 o 
   3   4   7      316.24      327.47      8.98 o 
   4   4   7        0.66        5.77      2.99 o 
   5   4   7      455.76      504.68     10.76 o 
   6   4   7        3.49        5.61      2.34 o 
   7   4   7      178.37      195.17      7.17 o 
   8   4   7        2.85        6.12      2.57 o 
   9   4   7       97.69       88.20      4.93 o 
  10   4   7       46.42       38.79      5.66 o 
  11   4   7        4.42        5.65      3.46 o 
 -14   5   7       80.45       77.49      6.19 o 
 -13   5   7        0.03        1.53      2.67 o 
 -12   5   7       16.34       15.13      4.51 o 
 -11   5   7      130.02      132.79      8.58 o 
 -10   5   7       13.41       12.66      4.52 o 
  -9   5   7      472.33      464.29     12.66 o 
  -8   5   7       90.36       98.52      7.95 o 
  -7   5   7      249.91      262.69      8.52 o 
  -6   5   7        3.81        5.65      2.74 o 
  -5   5   7      103.28      101.89      6.09 o 
  -4   5   7      103.02       93.26      7.18 o 
  -3   5   7       78.60       75.13      4.43 o 
  -2   5   7       17.40       19.19      2.73 o 
  -1   5   7       18.46       18.69      4.60 o 
   0   5   7        7.54        7.57      2.73 o 
   1   5   7        5.75       11.54      2.54 o 
   2   5   7       12.92       15.24      3.13 o 
   3   5   7        2.50        2.12      2.27 o 
   4   5   7       54.57       49.28      4.36 o 
   5   5   7       18.48       17.03      3.92 o 
   6   5   7      156.40      133.75      5.90 o 
   7   5   7       37.51       33.74      3.71 o 
   8   5   7      292.05      307.14     14.83 o 
  -7   6   7        8.85        5.39      3.60 o 
  -6   6   7       95.85       98.10      6.54 o 
  -5   6   7       13.71        9.55      3.00 o 
  -4   6   7      134.43      126.38      7.80 o 
  -3   6   7       25.32       26.25      5.02 o 
  -2   6   7       24.75       33.58      4.60 o 
  -1   6   7       34.59       33.24      4.34 o 
   0   6   7       15.20       19.10      3.35 o 
 -23   0   8       21.17       31.68      7.17 o 
 -22   0   8       89.32       63.83      8.64 o 
 -21   0   8      238.20      220.96     13.77 o 
 -20   0   8       60.17       69.97      8.79 o 
 -19   0   8      275.98      243.21     14.85 o 
 -18   0   8      100.77       81.48      8.23 o 
 -17   0   8      236.22      235.17     13.72 o 
 -16   0   8      570.20      578.77     13.69 o 
 -15   0   8       76.20       59.62      6.96 o 
 -14   0   8        7.13        7.41      2.46 o 
 -13   0   8        1.70        3.32      2.39 o 
 -12   0   8      212.69      204.57      6.27 o 
 -11   0   8       17.08       20.97      3.24 o 
 -10   0   8      715.74      754.79     15.94 o 
  -9   0   8        1.16        3.18      1.92 o 
  -8   0   8     2013.18     2017.45     31.27 o 
  -7   0   8      128.84      123.01      2.96 o 
  -6   0   8     4592.40     4915.12     37.93 o 
  -5   0   8      793.46      845.37     16.66 o 
  -3   0   8      941.13      989.17     18.32 o 
  -2   0   8     1308.01     1498.78     22.96 o 
  -1   0   8      589.84      572.75      8.67 o 
   0   0   8       15.71       18.39      1.37 o 
   1   0   8     1872.32     1797.97     42.33 o 
   2   0   8     1126.52     1101.61     22.41 o 
   3   0   8     1964.70     1942.76     89.32 o 
   4   0   8      996.81      964.99     35.58 o 
   5   0   8      738.45      745.30     33.93 o 
   6   0   8     1223.17     1232.30     22.26 o 
   7   0   8      553.30      557.08     14.74 o 
   8   0   8        0.26        4.16      3.68 o 
   9   0   8      216.63      202.21      8.79 o 
  10   0   8       11.64        7.74      3.31 o 
  11   0   8        0.62        1.85      2.65 o 
  12   0   8      109.52      110.85      9.66 o 
  13   0   8        2.25        2.02      2.58 o 
  14   0   8       66.00       68.80     15.48 o 
  15   0   8       44.87       36.58      9.98 o 
 -22   1   8      122.82      101.19      7.68 o 
 -21   1   8       16.67       12.06      5.32 o 
 -20   1   8      121.79      134.91      7.48 o 
 -19   1   8       71.00       74.53      5.93 o 
 -18   1   8      183.78      179.77      9.69 o 
 -17   1   8       21.32       19.21      3.53 o 
 -16   1   8      116.32      118.05      5.21 o 
 -15   1   8      485.74      482.51     12.70 o 
 -14   1   8       67.37       69.98      4.35 o 
 -13   1   8     1337.73     1368.84     10.76 o 
 -12   1   8        4.48        4.84      1.16 o 
 -11   1   8      535.69      517.59      8.82 o 
 -10   1   8      110.25      116.75      3.06 o 
  -9   1   8     1034.13      958.46     11.11 o 
  -8   1   8      527.98      540.19      6.58 o 
  -7   1   8      679.52      680.79      8.99 o 
  -6   1   8      471.91      471.64      7.79 o 
  -5   1   8     1310.41     1439.75      8.51 o 
  -4   1   8      144.85      125.95      2.52 o 
  -3   1   8      731.98      707.19      4.86 o 
  -2   1   8      248.66      215.01      2.74 o 
  -1   1   8       22.93       20.36      1.13 o 
   0   1   8      305.10      276.75      4.21 o 
   1   1   8       18.29       12.87      1.20 o 
   2   1   8      969.24      967.73     15.89 o 
   3   1   8      455.55      451.15      8.83 o 
   4   1   8     2426.08     2555.27     20.19 o 
   5   1   8       49.67       49.75      3.66 o 
   6   1   8     1590.18     1620.98     23.09 o 
   7   1   8        7.90       10.33      2.52 o 
   8   1   8      223.42      224.32      6.72 o 
   9   1   8      274.96      273.84      7.28 o 
  10   1   8       13.58       12.51      2.90 o 
  11   1   8      106.88      106.50      5.38 o 
  12   1   8       41.00       41.21      4.97 o 
  13   1   8      326.75      338.00      8.59 o 
  14   1   8       65.82       63.82      4.68 o 
  15   1   8      280.16      286.22     11.62 o 
 -21   2   8       13.50       13.83      3.81 o 
 -20   2   8        2.00        3.21      2.66 o 
 -19   2   8        6.91        9.46      3.19 o 
 -18   2   8      106.84      119.64      6.20 o 
 -17   2   8       75.47       69.20      4.52 o 
 -16   2   8      112.78      120.76      5.63 o 
 -15   2   8      244.83      231.90      6.84 o 
 -14   2   8        1.47        4.23      2.50 o 
 -13   2   8      122.11      122.55      5.21 o 
 -12   2   8      491.52      470.48     10.39 o 
 -11   2   8       40.44       44.65      3.96 o 
 -10   2   8     1688.62     1701.60     17.03 o 
  -9   2   8      373.08      341.41      7.10 o 
  -8   2   8     1319.48     1324.99     20.53 o 
  -7   2   8      133.82      122.42      6.43 o 
  -6   2   8      620.74      557.24      8.43 o 
  -5   2   8       10.91       10.22      1.27 o 
  -4   2   8       27.32       21.48      1.50 o 
  -3   2   8       28.04       27.53      1.70 o 
  -2   2   8       49.28       52.55      2.25 o 
  -1   2   8      929.68      900.28     12.19 o 
   0   2   8      169.85      173.87      4.24 o 
   1   2   8     1320.93     1231.68     34.18 o 
   2   2   8        0.53        3.01      1.69 o 
   3   2   8      351.17      309.44      6.02 o 
   4   2   8       93.97       86.30      4.23 o 
   5   2   8      340.77      322.52     12.32 o 
   6   2   8       21.94       17.80      2.90 o 
   7   2   8      467.18      444.19      9.56 o 
   8   2   8      140.80      134.00      5.13 o 
   9   2   8       96.50       83.17      4.44 o 
  10   2   8      330.04      340.52     11.77 o 
  11   2   8        1.43        3.46      2.12 o 
  12   2   8      178.71      176.55      7.65 o 
  13   2   8       14.38       11.70      2.77 o 
  14   2   8       33.95       33.45      3.66 o 
 -20   3   8       22.36       21.16      3.86 o 
 -19   3   8        2.91        3.65      2.91 o 
 -18   3   8       36.14       30.98      3.94 o 
 -17   3   8        8.94        9.95      3.08 o 
 -16   3   8       27.25       21.37      3.55 o 
 -15   3   8      120.96      122.19      6.02 o 
 -14   3   8        1.51        6.03      2.73 o 
 -13   3   8       44.52       45.71      4.17 o 
 -12   3   8        0.32        2.20      2.18 o 
 -11   3   8        4.25        3.98      2.71 o 
 -10   3   8        9.75       18.94      3.07 o 
  -9   3   8       66.22       64.85      2.75 o 
  -8   3   8        2.18        4.07      2.03 o 
  -7   3   8      938.02      904.18     21.37 o 
  -6   3   8      124.31      128.85      4.21 o 
  -5   3   8      579.08      524.92     13.14 o 
  -4   3   8      358.25      368.44      6.45 o 
  -3   3   8      181.50      171.26      4.65 o 
  -2   3   8       58.10       60.54      3.50 o 
  -1   3   8       24.62       22.35      2.94 o 
   0   3   8        2.98        3.36      2.47 o 
   1   3   8      156.37      148.09      5.38 o 
   2   3   8      494.70      471.86      8.64 o 
   3   3   8      323.79      320.53     10.76 o 
   4   3   8      673.77      684.50     15.76 o 
   5   3   8      224.28      208.54      7.67 o 
   6   3   8       50.06       41.41      3.57 o 
   7   3   8       26.84       34.29      3.32 o 
   8   3   8       18.77       17.11      3.12 o 
   9   3   8       38.31       41.42      3.58 o 
  10   3   8        2.33        6.52      2.59 o 
  11   3   8        0.10        5.50      2.44 o 
  12   3   8        1.66        4.84      2.35 o 
 -18   4   8       52.96       51.03      6.29 o 
 -17   4   8       61.24       73.84      6.12 o 
 -16   4   8        3.42        4.25      2.57 o 
 -15   4   8        2.32        8.89      3.71 o 
 -14   4   8       12.82       15.39      3.56 o 
 -13   4   8        2.11        4.86      2.66 o 
 -12   4   8        3.86        5.92      2.71 o 
 -11   4   8       44.04       48.97      4.17 o 
 -10   4   8        7.41        5.72      2.34 o 
  -9   4   8       75.86       81.65      7.45 o 
  -8   4   8        9.71        9.77      3.23 o 
  -7   4   8       61.35       51.32      4.41 o 
  -6   4   8        0.11        4.08      2.32 o 
  -5   4   8        0.01        3.95      1.74 o 
  -4   4   8      286.45      285.37      7.86 o 
  -3   4   8       61.94       71.22      3.78 o 
  -2   4   8       75.52       79.67      5.04 o 
  -1   4   8        1.96        3.52      2.05 o 
   0   4   8       10.73       14.64      3.71 o 
   1   4   8        4.66        5.01      2.28 o 
   2   4   8       44.91       44.11      4.46 o 
   3   4   8        0.48        3.57      2.32 o 
   4   4   8      238.03      233.31      7.63 o 
   5   4   8      207.25      197.50      7.15 o 
   6   4   8        2.43        3.71      2.16 o 
   7   4   8      150.01      157.22      6.08 o 
   8   4   8        3.15        6.32      2.72 o 
   9   4   8        6.68        7.71      2.78 o 
  10   4   8        0.67        3.46      2.86 o 
 -14   5   8       15.90       11.85      9.22 o 
 -13   5   8        6.68       10.40      5.95 o 
 -12   5   8        4.74        5.87      3.45 o 
 -11   5   8        9.48        5.48      2.88 o 
 -10   5   8        0.10        6.89      2.98 o 
  -9   5   8        3.14        5.49      3.38 o 
  -8   5   8        9.58       12.13      3.92 o 
  -7   5   8        5.22        7.33      2.87 o 
  -6   5   8        0.25        3.18      2.56 o 
  -5   5   8        0.00        5.74      2.50 o 
  -4   5   8        0.00        5.62      2.55 o 
  -3   5   8        5.78        6.19      2.10 o 
  -2   5   8        1.46        4.09      2.00 o 
  -1   5   8        9.35       10.69      2.36 o 
   0   5   8       23.19       22.69      3.52 o 
   1   5   8       65.35       63.29      4.42 o 
   2   5   8        0.04        3.19      2.10 o 
   3   5   8       16.42       15.10      4.36 o 
   4   5   8        0.52        3.12      2.10 o 
   5   5   8       10.41        6.66      3.28 o 
   6   5   8        0.02        2.02      2.53 o 
 -22   1   9        2.70        4.45      2.82 o 
 -21   1   9        2.15        4.53      3.25 o 
 -20   1   9        5.10        9.04      3.75 o 
 -19   1   9        6.10        8.63      3.32 o 
 -18   1   9       10.94       12.34      2.52 o 
 -17   1   9        0.02        2.86      2.12 o 
 -16   1   9        2.82        5.13      2.41 o 
 -15   1   9       29.92       27.13      2.89 o 
 -14   1   9      175.03      164.84      7.21 o 
 -13   1   9       65.54       63.00      3.28 o 
 -12   1   9       50.70       49.34      2.54 o 
 -11   1   9      253.01      257.81      4.53 o 
 -10   1   9        7.82        8.03      0.96 o 
  -9   1   9       13.10       17.58      1.31 o 
  -8   1   9      406.63      411.51      5.95 o 
  -7   1   9      169.25      153.91      5.36 o 
  -6   1   9      971.88     1036.45     16.11 o 
  -5   1   9       64.09       57.25      2.92 o 
  -4   1   9       23.00       23.12      2.48 o 
  -3   1   9        0.02        3.01      1.14 o 
  -2   1   9        9.99        9.67      2.90 o 
  -1   1   9      389.60      393.23      6.24 o 
   0   1   9        8.91        7.89      1.17 o 
   1   1   9       84.64       82.78      2.52 o 
   2   1   9      475.08      450.88      7.49 o 
   3   1   9       89.92       81.32      3.56 o 
   4   1   9        9.88       12.53      2.83 o 
   5   1   9        0.36        4.14      1.74 o 
   6   1   9      224.79      212.56      6.32 o 
   7   1   9       36.52       37.77      3.36 o 
   8   1   9       39.38       36.30      3.13 o 
   9   1   9       78.54       74.86      4.70 o 
  10   1   9        4.11        3.26      2.01 o 
  11   1   9       53.33       60.23      4.59 o 
  12   1   9       15.48       16.82      3.48 o 
  13   1   9        8.62        8.91      2.89 o 
 -21   2   9       14.21       13.02      5.10 o 
 -20   2   9        9.37       15.63      3.40 o 
 -19   2   9        1.52        4.49      2.52 o 
 -18   2   9       10.41        5.54      2.22 o 
 -17   2   9        7.57        5.15      2.29 o 
 -16   2   9      150.41      142.91      7.93 o 
 -15   2   9      154.95      143.19      8.43 o 
 -14   2   9      237.00      231.53      8.48 o 
 -13   2   9       72.90       71.44      4.29 o 
 -12   2   9        0.03        5.28      2.27 o 
 -11   2   9        8.01        5.62      2.98 o 
 -10   2   9       42.94       43.82      3.05 o 
  -9   2   9        3.48        7.93      1.56 o 
  -8   2   9      103.86      109.09      8.12 o 
  -7   2   9      149.54      132.20      4.30 o 
  -6   2   9       11.40       13.14      1.73 o 
  -5   2   9      137.87      136.43      3.92 o 
  -4   2   9      292.69      278.57      4.65 o 
  -3   2   9      767.34      732.02      9.25 o 
  -2   2   9       44.37       36.51      1.90 o 
  -1   2   9        1.43        2.79      1.06 o 
   0   2   9       47.36       51.40      2.80 o 
   1   2   9      279.33      272.41      6.60 o 
   2   2   9      340.74      350.61      7.41 o 
   3   2   9      569.28      575.14     10.28 o 
   4   2   9       62.37       63.54      3.55 o 
   5   2   9       18.87       18.02      2.41 o 
   6   2   9      463.30      439.59      8.60 o 
   7   2   9      115.37      104.59      4.92 o 
   8   2   9       60.26       57.96      5.42 o 
   9   2   9       73.82       79.92      5.72 o 
  10   2   9        9.55       12.37      3.39 o 
  11   2   9      105.01      111.59      8.31 o 
  12   2   9       39.57       39.56      4.89 o 
  13   2   9       71.30       76.48      7.29 o 
 -20   3   9        0.12        8.25      4.03 o 
 -19   3   9       52.72       54.15      4.93 o 
 -18   3   9        5.93        9.85      3.63 o 
 -17   3   9      200.97      207.30      7.78 o 
 -16   3   9        2.29        2.45      2.39 o 
 -15   3   9       47.23       46.90      4.11 o 
 -14   3   9        5.90        6.07      5.78 o 
 -13   3   9       93.33      108.57      5.19 o 
 -12   3   9      278.48      264.05      7.34 o 
 -11   3   9      302.51      287.03      9.28 o 
 -10   3   9       40.57       48.22      4.24 o 
  -9   3   9      120.69      123.75      5.76 o 
  -8   3   9       19.41       24.63      2.70 o 
  -7   3   9       51.60       56.21      3.79 o 
  -6   3   9       63.52       58.68      3.97 o 
  -5   3   9       43.42       39.99      3.53 o 
  -4   3   9      123.38      119.38      4.19 o 
  -3   3   9      355.87      359.32      6.77 o 
  -2   3   9      343.10      365.33      7.03 o 
  -1   3   9      466.28      507.80     14.91 o 
   0   3   9     1479.14     1574.69     16.93 o 
   1   3   9       14.15       14.75      2.67 o 
   2   3   9      105.76      109.60      4.57 o 
   3   3   9       85.72       81.01      4.01 o 
   4   3   9        1.62        4.91      2.33 o 
   5   3   9      104.47       93.05      7.26 o 
   6   3   9       27.36       32.53      3.37 o 
   7   3   9       22.84       27.47      3.17 o 
   8   3   9      126.38      131.26      6.69 o 
   9   3   9      297.75      306.38     13.43 o 
  10   3   9       61.67       65.45      5.76 o 
  11   3   9       98.68       98.42      5.87 o 
 -17   4   9        7.11        6.35      3.79 o 
 -16   4   9       16.28       18.90      3.88 o 
 -15   4   9        0.99        4.57      2.33 o 
 -14   4   9      170.25      174.17     11.26 o 
 -13   4   9       13.65       12.16      3.32 o 
 -12   4   9      212.69      210.87      9.71 o 
 -11   4   9        0.02        1.57      1.84 o 
 -10   4   9       57.91       65.19      5.15 o 
  -9   4   9      111.78      105.23      5.54 o 
  -8   4   9        1.62        2.86      2.04 o 
  -7   4   9       48.08       49.29      4.12 o 
  -6   4   9        5.93        8.20      2.13 o 
  -5   4   9      377.72      360.78      7.17 o 
  -4   4   9       20.25       24.01      3.23 o 
  -3   4   9      643.23      646.15      9.75 o 
  -2   4   9       15.28       15.86      2.57 o 
  -1   4   9       23.94       30.49      4.16 o 
   0   4   9      282.36      297.28      9.17 o 
   1   4   9        1.86        5.58      3.12 o 
   2   4   9      264.18      277.96     10.64 o 
   3   4   9       16.36       17.81      3.85 o 
   4   4   9       29.81       37.34      4.23 o 
   5   4   9       16.91       13.62      3.47 o 
   6   4   9      134.18      147.83      7.56 o 
   7   4   9       14.16       15.21      2.93 o 
   8   4   9       92.14       97.60      5.63 o 
 -13   5   9       15.28       11.91      8.27 o 
 -12   5   9        0.36        8.87      7.14 o 
 -11   5   9        4.58        8.36      4.61 o 
 -10   5   9        1.57        3.99      2.56 o 
  -9   5   9       30.05       33.08      4.12 o 
  -8   5   9       71.91       77.59      5.53 o 
  -7   5   9       46.66       46.31      5.16 o 
  -6   5   9      210.76      214.87     11.48 o 
  -5   5   9        1.13        6.71      2.95 o 
  -4   5   9      118.38      129.23      6.60 o 
  -3   5   9       27.96       24.35      3.24 o 
  -2   5   9       70.95       71.09      4.23 o 
  -1   5   9       21.15       21.04      3.61 o 
   0   5   9       64.06       60.62      5.39 o 
   1   5   9       86.87       84.06      5.03 o 
   2   5   9       94.94       97.19      5.46 o 
   3   5   9      167.59      183.91      7.40 o 
   4   5   9       30.47       29.10      4.49 o 
 -20   0  10       55.71       71.75     10.23 o 
 -19   0  10       11.25        6.43      3.75 o 
 -18   0  10      584.46      648.77     18.90 o 
 -17   0  10       55.43       60.03      7.00 o 
 -16   0  10     1195.62     1274.90     23.88 o 
 -15   0  10      198.82      198.79      7.22 o 
 -14   0  10     1371.15     1380.28     27.20 o 
 -13   0  10      368.88      366.70      8.41 o 
 -12   0  10       71.84       62.81      3.28 o 
 -11   0  10       17.83       17.58      1.90 o 
 -10   0  10      194.38      202.97      5.99 o 
  -9   0  10      640.29      602.37     24.15 o 
  -8   0  10       15.40       23.71      5.54 o 
  -7   0  10      527.92      507.88     16.56 o 
  -6   0  10        9.44       10.37      5.46 o 
  -5   0  10      221.58      194.13     11.89 o 
  -4   0  10      427.28      444.38     18.34 o 
  -2   0  10        0.11       -1.04      4.38 o 
  -1   0  10      135.14      145.26      6.10 o 
   0   0  10      126.77      135.78      4.37 o 
   1   0  10     1165.12     1225.53     12.82 o 
   2   0  10      162.59      129.25      8.74 o 
   3   0  10      758.05      746.56     26.86 o 
   4   0  10      431.72      457.89     18.32 o 
   5   0  10       26.67       24.29      4.99 o 
   6   0  10      261.09      240.49     14.11 o 
   7   0  10      501.37      527.28     20.75 o 
   8   0  10      272.85      316.16     17.43 o 
   9   0  10      325.04      335.47     19.64 o 
  10   0  10      309.88      364.28     18.22 o 
  11   0  10        2.92        6.40      3.73 o 
  12   0  10       52.52       46.81      7.22 o 
 -21   1  10      127.02      114.55      9.39 o 
 -20   1  10       24.81       22.58      6.84 o 
 -19   1  10       31.44       27.16      6.85 o 
 -18   1  10       26.75       23.59      2.68 o 
 -17   1  10       98.69       85.06      4.30 o 
 -16   1  10      131.64      125.10      4.86 o 
 -15   1  10      261.50      249.21      7.33 o 
 -14   1  10       19.21       16.22      2.18 o 
 -13   1  10      677.35      655.57      9.86 o 
 -12   1  10      135.79      139.08      4.50 o 
 -11   1  10     1385.83     1368.73     29.86 o 
 -10   1  10       86.23       88.46      2.62 o 
  -9   1  10      160.68      154.33      2.81 o 
  -8   1  10        6.53        8.42      1.52 o 
  -7   1  10      357.14      351.00      6.51 o 
  -6   1  10      786.25      710.47     11.47 o 
  -5   1  10      165.58      161.99      5.88 o 
  -4   1  10     1125.07     1080.05     14.23 o 
  -3   1  10       93.95       82.31      3.42 o 
  -2   1  10     1623.02     1618.77     29.29 o 
  -1   1  10      466.12      470.35      4.90 o 
   0   1  10      766.49      731.99      7.34 o 
   1   1  10      174.26      202.03      4.27 o 
   2   1  10       15.30       12.42      2.04 o 
   3   1  10        1.34        5.42      2.09 o 
   4   1  10       31.51       28.26      3.35 o 
   5   1  10       62.61       56.78      3.96 o 
   6   1  10       24.02       29.74      4.64 o 
   7   1  10      179.87      196.27      7.16 o 
   8   1  10       22.19       24.94      2.86 o 
   9   1  10      101.11       91.29      6.14 o 
  10   1  10      182.70      165.44      8.74 o 
  11   1  10       64.84       58.89      5.24 o 
  12   1  10      113.13       99.98      8.16 o 
 -21   2  10        0.23        4.81      3.95 o 
 -20   2  10       64.06       62.75      7.68 o 
 -19   2  10       47.04       44.35      4.92 o 
 -18   2  10      120.94      125.55      9.70 o 
 -17   2  10        4.70        7.09      2.58 o 
 -16   2  10       52.49       52.54      3.79 o 
 -15   2  10       45.80       40.41      4.79 o 
 -14   2  10      117.15      121.63      4.84 o 
 -13   2  10       94.65       89.92      4.28 o 
 -12   2  10      305.40      296.96     12.53 o 
 -11   2  10        0.20        2.03      1.69 o 
 -10   2  10      460.00      438.37     12.67 o 
  -9   2  10       25.18       23.00      2.13 o 
  -8   2  10      258.01      233.79     15.36 o 
  -7   2  10       32.45       28.62      2.20 o 
  -6   2  10       10.38       10.95      2.07 o 
  -5   2  10      105.52       97.55      3.96 o 
  -4   2  10      779.64      810.46      9.61 o 
  -3   2  10      940.23      839.17     15.85 o 
  -2   2  10     1009.25     1032.65     20.86 o 
  -1   2  10     1048.49     1038.67     15.05 o 
   0   2  10      124.46      122.86      5.49 o 
   1   2  10      465.26      470.01      9.74 o 
   2   2  10        3.73        4.88      3.15 o 
   3   2  10        0.21        2.18      2.35 o 
   4   2  10        5.29        5.16      2.66 o 
   5   2  10      140.43      135.12      6.53 o 
   6   2  10        3.42        6.10      2.18 o 
   7   2  10      193.16      198.02      7.50 o 
   8   2  10      144.56      141.31      9.21 o 
   9   2  10       82.65       74.59      4.93 o 
  10   2  10      197.99      185.08     10.72 o 
  11   2  10        0.52        5.64      3.22 o 
 -19   3  10       30.59       27.83      4.84 o 
 -18   3  10       12.99       16.54      4.43 o 
 -17   3  10       69.00       68.94     19.91 o 
 -16   3  10       51.98       57.97      6.14 o 
 -15   3  10      202.36      175.10      8.53 o 
 -14   3  10      151.05      149.89     19.12 o 
 -13   3  10      207.28      216.77      9.56 o 
 -12   3  10       23.57       20.37      2.80 o 
 -11   3  10        8.73        9.62      2.90 o 
 -10   3  10       13.75        7.72      4.16 o 
  -9   3  10        4.66        6.42      2.33 o 
  -8   3  10       12.52       12.91      1.82 o 
  -7   3  10       48.88       50.62      3.32 o 
  -6   3  10       21.16       22.30      2.20 o 
  -5   3  10      314.67      314.60     10.21 o 
  -4   3  10      257.29      259.57      8.47 o 
  -3   3  10       12.18       14.68      2.11 o 
  -2   3  10      130.32      125.22      5.59 o 
  -1   3  10       69.59       59.00      4.62 o 
   0   3  10       57.67       53.24      4.30 o 
   1   3  10        2.98        5.17      2.16 o 
   2   3  10      118.15      107.06      4.52 o 
   3   3  10       41.37       37.90      2.98 o 
   4   3  10        2.06        4.19      2.34 o 
   5   3  10      127.84      120.12      5.19 o 
   6   3  10       42.46       39.61      3.59 o 
   7   3  10      130.92      132.66      5.41 o 
   8   3  10       36.62       27.76      5.63 o 
   9   3  10       30.15       46.50      8.94 o 
  10   3  10       30.63       10.61      5.30 o 
 -16   4  10       65.81       55.27      6.01 o 
 -15   4  10       27.03       24.94      4.50 o 
 -14   4  10       29.62       37.90      6.33 o 
 -13   4  10        3.35        1.64      3.63 o 
 -12   4  10       14.41        9.19      9.03 o 
 -11   4  10       53.67       48.75      8.25 o 
 -10   4  10        2.18        5.64      3.23 o 
  -9   4  10        0.23        4.09      3.50 o 
  -8   4  10      120.26      115.79      8.21 o 
  -7   4  10      116.23      110.36     11.58 o 
  -6   4  10        6.48        7.17      2.51 o 
  -5   4  10       93.33       89.09      5.96 o 
  -4   4  10       41.48       45.23      4.31 o 
  -3   4  10        1.43        7.82      3.18 o 
  -2   4  10       60.10       64.95      5.14 o 
  -1   4  10       55.10       59.17      3.97 o 
   0   4  10       41.34       42.67      5.67 o 
   1   4  10        1.81        5.58      2.44 o 
   2   4  10        2.70        3.84      1.81 o 
   3   4  10        6.01        8.52      3.19 o 
   4   4  10       12.43       12.60      3.61 o 
   5   4  10        1.18        5.17      3.18 o 
   6   4  10        3.01        6.88      3.40 o 
   7   4  10       18.16       18.14      7.02 o 
 -11   5  10        0.48        4.02      3.21 o 
 -10   5  10       11.44        9.20      3.54 o 
  -9   5  10        2.11        2.70      5.03 o 
  -8   5  10        0.00        3.28      3.59 o 
  -7   5  10        7.16        6.44      3.73 o 
  -6   5  10       72.25       82.80      7.33 o 
  -5   5  10       70.77       74.18      7.38 o 
  -4   5  10        9.37       18.34      5.50 o 
  -3   5  10       40.80       39.43      5.58 o 
  -2   5  10       37.87       37.13      4.21 o 
  -1   5  10        0.00        8.20      3.06 o 
   0   5  10        0.89        5.35      2.97 o 
   1   5  10        3.73        3.00      2.86 o 
   2   5  10        1.40        5.06      3.51 o 
 -17   1  11       25.68       17.14      4.67 o 
 -15   1  11        1.87        5.97      3.39 o 
 -14   1  11       86.01       67.35      7.08 o 
 -13   1  11       91.34       90.64      5.10 o 
 -12   1  11       33.00       32.68      3.17 o 
 -11   1  11       53.86       54.40      2.77 o 
 -10   1  11        4.44        6.78      2.15 o 
  -9   1  11      223.03      220.69      8.09 o 
  -8   1  11      154.38      168.72      7.26 o 
  -7   1  11        0.24        5.71      5.51 o 
  -6   1  11      407.16      403.64     10.41 o 
  -5   1  11      200.31      179.23     10.21 o 
  -4   1  11       93.26      104.60      6.25 o 
  -3   1  11       16.05       30.00      4.75 o 
  -2   1  11       59.51       67.95      7.86 o 
  -1   1  11      272.71      260.97     13.86 o 
   0   1  11       27.19       21.78      6.09 o 
   1   1  11      373.20      373.95     24.61 o 
   2   1  11      221.02      210.91      6.84 o 
   3   1  11       87.53       76.15      4.71 o 
   4   1  11       28.53       38.68      3.73 o 
   5   1  11        0.35        2.06      1.43 o 
   6   1  11       76.33       80.22      4.92 o 
   7   1  11        3.64        5.14      2.15 o 
   8   1  11       63.91       68.08      4.82 o 
   9   1  11        6.02        4.87      3.93 o 
  10   1  11        6.47        5.31      3.34 o 
  11   1  11        0.62        6.27      3.89 o 
 -19   2  11        0.40        1.13      3.56 o 
 -17   2  11        5.08       11.99      5.82 o 
 -16   2  11       15.29       20.34      6.67 o 
 -15   2  11      122.42      136.62     10.64 o 
 -14   2  11       65.14       59.11      4.91 o 
 -13   2  11      239.70      247.75     13.26 o 
 -12   2  11       12.23       13.07      2.84 o 
 -11   2  11      132.46      117.72      4.80 o 
 -10   2  11       61.00       60.32      4.26 o 
  -9   2  11      292.77      293.69     10.57 o 
  -8   2  11       47.19       42.29      5.05 o 
  -7   2  11       49.02       50.16      4.57 o 
  -6   2  11      909.73      931.41     17.67 o 
  -5   2  11       46.49       52.96      6.58 o 
  -4   2  11      437.92      453.42     12.24 o 
  -3   2  11       12.60       15.96      2.36 o 
  -2   2  11       60.50       63.10      4.06 o 
  -1   2  11       65.90       61.37      4.31 o 
   0   2  11       56.65       58.60      5.06 o 
   1   2  11       16.30       14.15      2.52 o 
   2   2  11       13.93       16.97      3.50 o 
   3   2  11       35.27       35.32      3.98 o 
   4   2  11      131.46      133.56      6.94 o 
   5   2  11      157.49      159.21      7.91 o 
   6   2  11       94.50       83.37      8.47 o 
   7   2  11       32.32       28.36      3.92 o 
   8   2  11       13.03       10.97      2.73 o 
   9   2  11      118.39      107.63     17.64 o 
  10   2  11       24.29       18.29      6.40 o 
 -18   3  11        2.40        6.57      6.35 o 
 -17   3  11       25.81       19.21      7.56 o 
 -16   3  11       39.69       41.04      8.30 o 
 -15   3  11       24.65       29.19      4.68 o 
 -14   3  11      138.91      130.76     13.42 o 
 -13   3  11        0.07        1.58      2.31 o 
 -12   3  11      311.82      319.95     13.06 o 
 -11   3  11        0.98        3.21      3.50 o 
 -10   3  11      175.20      173.19      9.80 o 
  -9   3  11      148.61      150.35      7.12 o 
  -8   3  11       72.05       71.86      4.04 o 
  -7   3  11      146.09      163.37      7.08 o 
  -6   3  11      100.27       98.53      4.91 o 
  -5   3  11      302.67      294.84     16.55 o 
  -4   3  11        5.41        6.03      3.81 o 
  -3   3  11      811.61      830.54     16.84 o 
  -2   3  11       94.91       93.11      5.08 o 
  -1   3  11      169.47      153.02      7.55 o 
   0   3  11       11.15       11.37      2.96 o 
   1   3  11      127.69      138.78      6.63 o 
   2   3  11       41.71       35.74      3.62 o 
   3   3  11      151.39      141.94      6.68 o 
   4   3  11       23.42       27.36      3.80 o 
   5   3  11       36.52       34.33      6.09 o 
   6   3  11      321.77      340.89     14.56 o 
   7   3  11       78.00       75.97      9.59 o 
   8   3  11      275.40      257.70     17.60 o 
 -15   4  11       31.94       31.20      8.21 o 
 -14   4  11        6.01        8.16      5.68 o 
 -13   4  11       46.13       38.37      7.68 o 
 -12   4  11       13.16       10.01      7.73 o 
 -11   4  11       97.29      101.83      7.10 o 
 -10   4  11       32.32       39.53      6.15 o 
  -9   4  11      105.88      115.13     12.13 o 
  -8   4  11      231.31      229.68      9.46 o 
  -7   4  11      114.89      125.99      7.54 o 
  -6   4  11      355.89      340.74     11.03 o 
  -5   4  11      229.08      203.89      7.21 o 
  -4   4  11       35.58       36.32      3.74 o 
  -3   4  11      165.75      160.07      6.63 o 
  -2   4  11      146.65      158.13      6.67 o 
  -1   4  11       15.81       23.31      3.87 o 
   0   4  11      325.36      325.59      9.71 o 
   1   4  11       27.33       26.73      5.44 o 
   2   4  11       88.34       89.30      6.00 o 
   3   4  11      332.67      333.31     10.54 o 
   4   4  11      151.36      129.13      7.12 o 
   5   4  11      196.01      191.91      8.82 o 
  -9   5  11      161.17      145.79     12.64 o 
  -8   5  11      404.51      387.48     21.30 o 
  -7   5  11        4.57        3.76      3.52 o 
  -6   5  11      215.13      196.43     10.76 o 
  -5   5  11       97.39       86.97      7.72 o 
  -4   5  11       53.61       56.41      6.41 o 
  -3   5  11      175.52      160.29     30.82 o 
  -2   5  11       12.29       13.38      3.43 o 
  -1   5  11       78.40       82.74      6.10 o 
 -15   0  12        1.75        5.54      3.18 o 
 -13   0  12      124.28      124.78      8.04 o 
 -12   0  12      586.86      588.97     20.34 o 
 -11   0  12      133.78      143.07     10.18 o 
 -10   0  12     1655.44     1817.59     29.58 o 
  -9   0  12     1683.46     1718.61     29.15 o 
  -8   0  12       37.25       45.49      6.76 o 
  -7   0  12      799.13      740.35     21.93 o 
  -6   0  12      270.68      295.94     13.96 o 
  -5   0  12       86.85       72.76      7.77 o 
  -4   0  12       42.85       59.55      7.37 o 
  -2   0  12       25.53       18.51      5.85 o 
  -1   0  12     1613.21     1462.72     30.67 o 
   0   0  12       86.44       91.85      9.75 o 
   1   0  12      607.97      637.74     21.28 o 
   2   0  12       78.61       80.23      9.84 o 
   3   0  12       24.39       26.48      6.02 o 
   4   0  12       23.00       29.82      7.10 o 
   5   0  12      163.99      167.14     13.55 o 
   6   0  12        3.05        4.74      4.69 o 
   7   0  12      227.78      247.80     14.88 o 
   8   0  12        1.38        4.96      4.93 o 
   9   0  12       22.84       11.46      5.32 o 
 -17   1  12       88.31       79.50      7.37 o 
 -15   1  12       81.38       81.60      7.41 o 
 -14   1  12       36.31       33.31      5.82 o 
 -13   1  12      482.61      502.59     17.14 o 
 -12   1  12      255.31      246.84      8.24 o 
 -11   1  12        3.40       10.30      3.75 o 
 -10   1  12       34.99       36.91      3.67 o 
  -9   1  12      330.35      368.97     18.49 o 
  -8   1  12       71.92       72.40      5.86 o 
  -7   1  12      309.54      338.99     10.30 o 
  -6   1  12      118.07      114.44      6.77 o 
  -5   1  12        9.83        6.57      4.53 o 
  -4   1  12       12.66       14.94      3.58 o 
  -3   1  12       65.04       65.53      5.64 o 
  -2   1  12       23.34       26.81      4.35 o 
  -1   1  12       28.36       23.68      3.98 o 
   0   1  12       60.31       58.08      8.14 o 
   1   1  12       33.49       39.52      5.23 o 
   2   1  12      643.40      609.16     15.03 o 
   3   1  12      113.85      115.49      8.11 o 
   4   1  12      513.43      552.15     30.93 o 
   5   1  12       74.50       65.60      6.80 o 
   6   1  12       62.26       70.39      6.51 o 
   7   1  12        0.26        2.74      3.82 o 
   8   1  12       29.55       34.02      8.98 o 
   9   1  12       84.93       74.17     11.41 o 
 -18   2  12        7.20        1.97      3.90 o 
 -17   2  12       63.89       64.77      9.34 o 
 -16   2  12       34.20       31.10      6.26 o 
 -15   2  12       63.04       62.32      7.73 o 
 -14   2  12        4.13        8.35      5.32 o 
 -13   2  12       24.97       25.68      6.67 o 
 -12   2  12       87.23       83.57     10.13 o 
 -11   2  12       73.90       71.99      9.75 o 
 -10   2  12      259.14      256.38      8.05 o 
  -9   2  12       52.55       39.96      7.27 o 
  -8   2  12       47.55       47.88      6.51 o 
  -7   2  12        6.82        5.87      3.39 o 
  -6   2  12       21.99       27.30      4.51 o 
  -5   2  12       24.68       28.80      4.26 o 
  -4   2  12        4.58       10.00      3.53 o 
  -3   2  12        7.61        9.74      3.67 o 
  -2   2  12       36.31       46.24      5.00 o 
  -1   2  12      166.02      155.57     15.81 o 
   0   2  12      226.84      230.71      9.95 o 
   1   2  12      382.65      426.53     20.50 o 
   2   2  12      104.61      115.99     12.25 o 
   3   2  12      119.63      130.80     12.40 o 
   4   2  12       15.73       15.92      5.28 o 
   5   2  12       46.63       55.53     12.43 o 
   6   2  12        1.64        3.93      4.61 o 
   7   2  12       57.09       59.21      8.79 o 
   8   2  12       31.93       31.09      6.92 o 
 -17   3  12       16.66       22.05      8.71 o 
 -16   3  12        1.35        8.14      7.17 o 
 -15   3  12        0.89        3.01      4.84 o 
 -14   3  12       12.61       10.66      6.38 o 
 -12   3  12        0.74        0.77      5.80 o 
 -11   3  12      117.34      145.60     12.64 o 
 -10   3  12       94.64       86.12     10.06 o 
  -8   3  12      250.00      257.71     31.18 o 
  -7   3  12       54.94       54.58      8.68 o 
  -6   3  12       95.52       95.70     10.25 o 
  -5   3  12      223.07      228.38      9.55 o 
  -4   3  12        0.53        5.31      4.43 o 
  -3   3  12       20.47       26.68      6.51 o 
  -2   3  12      141.36      134.07      9.69 o 
  -1   3  12       13.23        8.93      3.70 o 
   0   3  12      172.83      172.31      8.75 o 
   1   3  12        0.44        3.10      4.21 o 
   2   3  12       94.40      107.77      8.24 o 
   3   3  12       57.56       63.43      6.85 o 
   4   3  12      125.42      123.04     16.45 o 
   5   3  12       31.88       25.61      6.98 o 
   6   3  12       28.55       31.78      5.18 o 
 -14   4  12       33.41       32.04      8.26 o 
 -13   4  12        2.25        7.08      5.22 o 
 -12   4  12       54.01       49.42      9.24 o 
 -11   4  12       38.90       42.63     10.06 o 
 -10   4  12      128.92      142.45     13.50 o 
  -9   4  12       45.85       48.14     10.52 o 
  -8   4  12      257.19      276.13     19.09 o 
  -7   4  12      142.12      171.79     15.36 o 
  -6   4  12       56.07       54.09      9.44 o 
  -5   4  12        0.30        6.22      3.54 o 
  -4   4  12      133.05      127.91      7.68 o 
  -3   4  12       68.03       65.88      6.27 o 
  -2   4  12        3.76        7.58      4.07 o 
  -1   4  12       10.02        7.74      3.66 o 
   0   4  12       34.74       39.27     12.84 o 
   1   4  12       27.98       32.08     10.16 o 
   2   4  12       38.63       42.66      6.25 o 
   3   4  12        9.81        8.46      3.63 o 
 -16   1  13        0.13        4.09      3.75 o 
 -13   1  13      215.09      229.73     13.21 o 
 -12   1  13       42.65       40.52      4.44 o 
 -11   1  13      206.77      195.67     11.70 o 
 -10   1  13       16.20       17.15      3.67 o 
  -9   1  13      271.89      272.97      8.90 o 
  -8   1  13        0.64        4.24      2.68 o 
  -7   1  13       26.92       27.00      3.93 o 
  -6   1  13        1.36        4.49      3.57 o 
  -5   1  13       87.02       71.94      6.25 o 
  -4   1  13        4.91       11.37      4.08 o 
  -3   1  13        2.47        5.74      4.32 o 
  -2   1  13        6.43       11.94      5.05 o 
  -1   1  13       58.68       62.77      5.88 o 
   0   1  13       46.82       41.23      7.22 o 
   1   1  13       38.59       35.76      5.46 o 
   2   1  13       28.28       20.72      4.38 o 
   3   1  13       12.39       15.95      4.64 o 
   4   1  13       72.72       83.44      7.08 o 
   5   1  13        0.57        8.01      3.90 o 
   6   1  13       39.87       40.13      8.56 o 
   7   1  13       47.15       64.06      7.02 o 
 -18   2  13        0.27        3.42      3.90 o 
 -16   2  13      140.34      142.33     12.01 o 
 -15   2  13      198.56      227.44     13.84 o 
 -14   2  13       49.71       57.60      8.52 o 
 -13   2  13       22.05       19.91      5.58 o 
 -12   2  13       46.38       40.85      6.60 o 
 -11   2  13       14.57        7.70      4.74 o 
 -10   2  13       53.08       56.88      4.55 o 
  -9   2  13      101.69       90.14      8.76 o 
  -8   2  13        1.12        6.68      5.20 o 
  -7   2  13       64.25       69.20      7.05 o 
  -6   2  13      200.82      186.33      8.05 o 
  -5   2  13       10.60        8.16      4.10 o 
  -4   2  13      390.12      373.41     12.29 o 
  -3   2  13      131.80      123.66     12.25 o 
  -2   2  13       89.34       90.89      7.25 o 
  -1   2  13       37.42       43.03      5.71 o 
   0   2  13        0.48        8.25      4.74 o 
   1   2  13      133.00      132.73      8.24 o 
   2   2  13       16.12       14.87      4.37 o 
   3   2  13      155.68      184.91     14.92 o 
   4   2  13       47.35       41.00      7.92 o 
   5   2  13       55.64       40.11      8.03 o 
   6   2  13       53.05       45.83      8.10 o 
 -16   3  13       85.75       86.03     10.30 o 
 -15   3  13        9.85       25.27      8.06 o 
 -14   3  13      120.04      136.14     13.48 o 
 -13   3  13       53.99       51.99      9.00 o 
 -12   3  13      239.60      260.78     15.91 o 
 -11   3  13       25.91       11.02      5.70 o 
 -10   3  13       37.26       45.52      8.64 o 
  -8   3  13        1.69        8.16      7.08 o 
  -7   3  13      423.82      441.19     13.23 o 
  -6   3  13       15.72       29.44      7.87 o 
  -5   3  13       89.92       97.82     10.29 o 
  -4   3  13        3.94        5.59      3.20 o 
  -3   3  13       12.58        7.69      3.71 o 
  -2   3  13      147.85      164.51     20.63 o 
  -1   3  13       31.15       25.57      6.25 o 
   0   3  13      287.99      321.00     12.63 o 
   1   3  13      106.01       99.26      8.17 o 
   2   3  13       53.02       59.93      8.24 o 
   3   3  13        5.03       11.24      7.44 o 
   4   3  13       59.07       48.00     11.53 o 
 -12   4  13      140.32      130.48     13.41 o 
 -10   4  13      228.37      248.53     18.49 o 
  -9   4  13       17.53       18.85      7.08 o 
  -8   4  13      151.99      173.86     16.10 o 
  -7   4  13        4.98        8.02      7.25 o 
  -6   4  13       72.27       54.18      9.53 o 
  -5   4  13       14.20       24.12      7.61 o 
  -4   4  13       87.07       81.73      6.67 o 
  -3   4  13       66.54       63.63      6.71 o 
  -2   4  13       86.45       94.02      7.60 o 
  -1   4  13       28.89       23.47      4.71 o 
   0   4  13        1.28        3.44      5.15 o 
 -14   0  14      200.49      194.56     10.81 o 
 -12   0  14      177.19      173.62     12.01 o 
 -11   0  14       22.22       21.54      5.66 o 
 -10   0  14        6.13        9.19      4.12 o 
  -9   0  14       75.05       93.59      9.10 o 
  -8   0  14       35.72       44.17      6.55 o 
  -7   0  14      233.71      238.51     12.81 o 
  -6   0  14      173.19      166.66     11.67 o 
  -5   0  14      254.23      270.45     14.83 o 
  -4   0  14        6.64       22.75      7.46 o 
  -3   0  14      805.83      810.13     28.02 o 
  -2   0  14       19.23       16.78      6.98 o 
  -1   0  14      241.61      218.53     15.04 o 
   0   0  14       31.06       58.68      9.39 o 
   1   0  14      150.92      170.71     13.05 o 
   2   0  14      112.21      107.21     10.88 o 
   3   0  14      295.28      342.40     18.80 o 
   4   0  14      180.86      158.65     14.49 o 
   5   0  14      102.81       90.89     10.88 o 
 -16   1  14       10.67        4.53      3.90 o 
 -14   1  14       90.77       76.88      8.83 o 
 -13   1  14      140.58      162.33     11.87 o 
 -12   1  14       92.17       89.51     16.14 o 
 -11   1  14       98.11       96.59      6.07 o 
 -10   1  14       69.55       72.15      5.71 o 
  -9   1  14       47.74       45.17      5.31 o 
  -8   1  14      233.69      233.65      9.47 o 
  -7   1  14        1.30        8.17      7.53 o 
  -6   1  14      970.14     1002.53     25.74 o 
  -5   1  14       26.39       35.61      6.97 o 
  -4   1  14      644.62      642.43     24.07 o 
  -3   1  14      112.20      111.54      8.70 o 
  -2   1  14      230.36      259.61     11.92 o 
  -1   1  14        0.58        6.65      3.92 o 
   0   1  14      257.12      259.77     10.74 o 
   1   1  14      139.53      154.84     12.69 o 
   2   1  14       42.68       45.10      6.02 o 
   3   1  14      259.25      278.68     13.18 o 
   4   1  14       43.89       54.56      6.41 o 
   5   1  14      186.76      164.45     10.29 o 
 -17   2  14      121.02      112.60     11.55 o 
 -16   2  14      198.46      192.85     13.38 o 
 -15   2  14      170.96      171.31     14.06 o 
 -14   2  14       73.45       79.24      9.44 o 
 -13   2  14       16.29       17.45      6.52 o 
 -11   2  14       15.04       19.79      6.57 o 
 -10   2  14        0.51       11.02      7.27 o 
  -9   2  14      288.65      281.36      9.74 o 
  -8   2  14       75.05       65.37      8.88 o 
  -7   2  14      350.22      355.59     21.62 o 
  -6   2  14       45.32       47.32      7.05 o 
  -5   2  14      132.66      136.74     17.15 o 
  -4   2  14        2.77        6.58      3.21 o 
  -3   2  14      245.24      279.66     16.78 o 
  -2   2  14        0.04        2.83      3.52 o 
  -1   2  14      225.91      245.50     11.17 o 
   0   2  14        6.22        5.66      3.44 o 
   1   2  14      139.94      140.91      9.72 o 
   2   2  14        3.76        3.67      3.24 o 
   3   2  14       50.30       59.51     10.90 o 
 -15   3  14       75.13       81.98     10.35 o 
 -13   3  14       44.06       63.81      8.86 o 
 -12   3  14       12.49        8.64      4.98 o 
 -11   3  14       27.29       42.51      8.28 o 
 -10   3  14       12.58        7.15      5.18 o 
  -9   3  14        7.85       17.14      7.56 o 
  -8   3  14       38.57       41.02      9.00 o 
  -7   3  14        2.08        2.65      2.67 o 
  -6   3  14      111.53      117.28     31.59 o 
  -5   3  14       54.93       59.02      8.79 o 
  -4   3  14      126.64      140.79     29.52 o 
  -3   3  14       46.04       37.40      7.21 o 
  -2   3  14       29.09       21.43      6.02 o 
  -1   3  14        0.07        3.62      3.07 o 
   0   3  14        5.88        9.98      4.20 o 
   1   3  14       28.13       34.84      7.64 o 
 -15   1  15       16.46       21.35      5.25 o 
 -13   1  15       20.74       13.60      4.86 o 
 -12   1  15       32.19       31.44      5.85 o 
 -11   1  15        5.99        6.91      3.07 o 
  -8   1  15       32.09       37.97      4.93 o 
  -7   1  15        6.13        5.92      3.80 o 
  -6   1  15       11.70       14.00      4.17 o 
  -5   1  15        0.55        4.36      3.22 o 
  -3   1  15        0.07        6.14      3.71 o 
  -2   1  15        0.02        7.54      4.84 o 
  -1   1  15        3.40        4.31      4.24 o 
   0   1  15        1.04        5.07      3.54 o 
   1   1  15       44.65       33.94      5.48 o 
   2   1  15        9.57       10.66      4.14 o 
 -15   2  15       85.76       89.61     11.87 o 
 -14   2  15       23.56       29.61      9.05 o 
 -13   2  15       20.06       27.54      8.26 o 
 -12   2  15       87.69       83.52     10.33 o 
 -11   2  15       10.33       21.57      7.27 o 
 -10   2  15        3.63        4.98      4.96 o 
  -9   2  15        0.03        2.72      2.41 o 
  -8   2  15       34.04       28.79      4.00 o 
  -7   2  15       66.78       71.08      8.71 o 
  -6   2  15       16.27       16.83      5.95 o 
  -5   2  15      107.87      118.87      8.09 o 
  -4   2  15        8.80        8.71      3.55 o 
  -3   2  15       54.21       52.68      6.25 o 
  -2   2  15        1.95        4.06      3.44 o 
  -1   2  15        3.24        4.55      4.28 o 
   0   2  15        9.49        4.12      4.53 o 
   1   2  15        3.66       10.07      4.42 o 
 -12   3  15       20.94       17.76      5.87 o 
 -11   3  15       17.58       22.91      7.51 o 
 -10   3  15       40.23       40.99      9.44 o 
  -9   3  15       17.74       20.60      6.91 o 
  -7   3  15       65.17       60.71      9.82 o 
  -6   3  15       28.10       21.05      9.92 o 
  -5   3  15        0.11        3.72      3.13 o 
  -4   3  15      132.01      160.52     14.49 o 
  -3   3  15       37.38       23.04     16.20 o 
 -13   0  16      144.58      138.14     10.28 o 
 -12   0  16        0.92        2.41      3.85 o 
 -10   0  16       11.43        8.83      6.31 o 
  -9   0  16      425.16      411.94     17.45 o 
  -8   0  16       32.57       46.29      8.95 o 
  -7   0  16      148.56      120.76     11.24 o 
  -6   0  16        4.52       10.18      6.67 o 
  -5   0  16      308.72      346.25     18.41 o 
  -4   0  16       33.95       20.36      6.38 o 
  -3   0  16       87.99      101.99     10.47 o 
  -2   0  16      297.05      314.29     18.41 o 
  -1   0  16        4.49        8.98      5.70 o 
 -15   1  16        7.42        4.33      3.92 o 
 -14   1  16      348.97      344.85     19.86 o 
 -13   1  16       10.32       22.22      7.51 o 
 -12   1  16      209.90      200.96     13.43 o 
 -11   1  16       74.55       71.03      9.58 o 
 -10   1  16       77.31       80.74      6.25 o 
  -9   1  16        0.44        7.58      7.12 o 
  -8   1  16      255.01      253.20     17.70 o 
  -7   1  16       61.12       57.45      5.80 o 
  -6   1  16      204.26      230.50     11.90 o 
  -5   1  16       73.07       64.58     11.23 o 
  -4   1  16       71.59       66.93      9.82 o 
  -3   1  16      236.91      272.76     16.13 o 
  -2   1  16      209.31      232.99     26.33 o 
  -1   1  16       32.11       36.73     10.43 o 
   0   1  16       76.46       54.66      8.42 o 
 -13   2  16       40.24       39.11      8.50 o 
 -12   2  16        6.03       12.23      6.67 o 
 -11   2  16      276.54      273.05     17.84 o 
 -10   2  16        2.48        4.31      5.18 o 
  -9   2  16      295.35      282.20     16.75 o 
  -8   2  16        0.07        2.83      3.21 o 
  -7   2  16       66.41       69.68      6.54 o 
  -6   2  16      100.12      132.75     11.82 o 
  -5   2  16       54.71       52.52     10.25 o 
  -4   2  16      149.78      155.58     19.09 o 
  -3   2  16       78.17       89.01     12.30 o 
 -11   1  17        4.02        8.38      6.69 o 
 -10   1  17       55.15       63.18     10.30 o 
  -9   1  17       11.56       15.60      4.21 o 
  -8   1  17      101.05      106.51     12.85 o 
  -7   1  17        7.37       15.21      4.97 o 
  -6   1  17        0.01        2.79      3.12 o 
                                                 
